# Supplementary material for: Erythropoietin Levels in Elderly Patients with Anemia of Unknown Etiology
Source: PLoS One. 2016 Jun 16;11(6):e0157279. doi: 10.1371/journal.pone.0157279 (PMC4911007; doi:10.1371/journal.pone.0157279)
Supplement: S1 File — (XLSX) [file pone.0157279.s001.xlsx]

## Sheet: Data
PIN	Age (1 = M, 2 = F)	Sex	Weight (kg)	Preliminary anemia diagnosis (with comments)	Anemia Diagnosis (1 = CKD, 2 = IDA, 3 = ACD, 4 = confirmed MDS, 5 = suspected MDS, 6 = folate deficiency, 7 = B12 deficiency, 8 = AUE, 9 = other, 10 = multifactorial)	10 (multifactorial) diagnosis #1	10 (multifactorial) diagnosis #2	SS - Anemia Diagnosis	AM - Anemia Diagnosis	ZG - Anemia Diagnosis	DM1	DM2	Diabetes complication present?	HTN	Stroke/TIA	CAD	CHF	CKD	Chronic liver disease	Liver disease moderate-severe?	Past cancer, solid	Active cancer, solid	Active solid tumour metastatic?	Past cancer, hematological	Past myeloprolfierative disorder	Active cancer, hematological	Active myeloproliferative disorder	Vasculitis	Connective tissue disease	Autoimmune disease	Rheumatoid arthritis	Other	OA	Dementia	COPD	hemi/paraplegia	HIV	Date EPO drawn	Hb (g/L)	MCV	Reticulocyte count (x10^9/L)	EPO (IU/L)	LKC (x10^9/L)	Thrombocytes (x10^9/L)	Neutrophils (x10^9/L)	Cr (umol/L)	Ferritin (ug/L)	Iron (umol/L)	UIBC (umol/L)
8	73	1	87.3		2			2	10	2	0	1	0	1	0	1	0	1	0	0	0	0	0	0	0	0	0	0	0	0	0	0	0	0	0	0	0	2001-02-10	77	83	57	631	5.5	150	4.3	156	11.1
13	75	1	74.3		4			4	4	4	0	1	0	0	0	1	0	0	0	0	0	1	0	0	0	0	0	0	0	0	0	0	0	0	0	0	0	2001-03-01	113	95.3	53	20.1	6.6	236	3.6	173	349.7
14	73	1	65		9			3	10	9	0	1	0	1	0	1	0	0	0	0	0	0	0	0	0	0	0	0	0	0	0	0	0	0	0	0	0	2001-05-27	92	88.5	126	213	7.3	339	5.2	89	38.5
17	87	1			4			4	4	4	0	1	0	1	0	1	1	1	0	0	0	0	0	0	0	0	0	0	0	0	0	0	0	0	1	0	0	2001-03-09	83	101.3	34	56.3	7.7	317		225	589.4	38.8	3
20	78	1	61		9			9	9	9	0	0	0	1	0	0	0	1	0	0	1	0	0	0	0	0	0	0	0	0	0	0	0	0	0	0	0	2000-05-04	91	94.6		14.4	5.6	256	3.9		267.1
21	87	1			4			10	4	4	0	0	0	0	0	0	0	0	0	0	0	0	0	0	0	0	0	0	0	0	0	0	0	0	0	0	0	2001-03-22	100	95	22	17.6	5.1	178	3.1	102	517
24	64	1	120		3			1	10	3	0	0	0	0	1	1	1	1	0	0	0	0	0	0	0	0	0	0	0	1	0	0	1	0	0	0	0	2001-04-03	106	84.1	47	31.9	6.8	300	4.9	203	84.4
29	86	1	54.6		8			8	8	2	0	0	0	1	0	1	0	1	0	0	1	0	0	0	0	0	0	0	0	0	0	0	1	0	0	0	0	2001-04-24	121	94.7	46	5.3	7.6	427	5.4	162	67.2
39	70	1	85.9		4			4	4	4	0	0	0	0	0	1	0	0	0	0	0	0	0	0	0	0	0	0	0	0	0	0	0	0	0	0	0	2001-05-17	93	107.1	57	109	24.2	78	22.1	106	802.8	9.3	30.6
52	83	2	63.6		8			8	1	8	0	0	0	1	0	0	0	1	0	0	0	0	0	0	0	0	0	0	0	0	0	0	1	0	0	0	0	2001-05-02	104	99.2	55	16.7	8.2	409	4.7	108	717	15.3	34.7
54	89	1	68.2		1			5	4	1	0	0	0	0	0	1	1	1	0	0	0	0	0	0	0	0	0	0	0	0	0	0	0	0	1	0	0	2001-08-09	90	101.3		64.5	5.9	265	3.9	154
64	90	1	80		10	1	2	4	10	10	0	0	0	0	0	0	0	1	0	0	0	0	0	0	0	0	0	0	0	0	0	0	0	0	0	0	0	2000-06-22	81	89	26	18.6	2.9	73	1.5	424	51.9	12.3	47.1
71	75	1			3			3	3	3	0	0	0	0	1	1	0	0	0	0	0	0	0	0	0	0	0	0	0	1	1	0	0	0	0	0	0	2001-11-07	90	91.2	57	36.8	4.4	202		132	423	9.4	42.9
75	73	1	71		9			9	9	9	0	0	0	0	0	0	0	0	0	0	0	0	0	0	0	1	0	0	0	0	0	0	0	0	0	0	0	2001-12-13	84	93.5	56	113	5.4	287	2.7	93
76	61	2	137		8			1	8	8	0	1	1	1	0	0	0	1	0	0	0	0	0	0	0	0	0	0	0	1	0	0	1	0	0	0	0	2002-01-03	107	84.4	55	11.8	10.6	458	6.6	136
89	83	1			4			4	4	4	0	0	0	0	0	0	0	0	0	0	0	0	0	0	0	0	1	0	0	0	0	0	0	0	0	0	0	2002-02-27	79	90.9		59.4	7	495	5.4	140
92	79	2			2			2	10	2	0	0	0	0	0	0	0	0	0	0	0	0	0	0	0	0	0	0	0	0	0	0	1	1	0	0	0	2002-03-07	97	81.3	61	19.7	6	286	3.9	109	21.6
98	74	1			8			8	8	3	0	0	0	1	0	0	0	0	0	0	1	1	0	0	0	0	0	0	0	0	0	0	0	0	1	0	0	2002-03-21	100	93.5	49	26	6.2	268	3.9	132	1726.3
102	70	2	45		2			2	10	2	0	0	0	1	0	0	0	0	0	0	0	0	0	0	0	0	0	0	0	0	0	0	1	0	1	0	0	2002-04-26	85	91.1	68	60.3	5.7	270	3.7	99	252.2
103	69	1	90.2		1			1	1	8	0	1	1	1	0	0	0	1	0	0	0	0	0	0	0	0	0	0	0	0	0	0	1	0	0	0	0	2002-04-30	118	88.6	41	13.4	6.1	330	3.3	150	106.5
105	66	2	62.2		9			9	9	9	0	0	0	0	0	0	0	0	0	0	0	0	0	0	0	0	0	0	0	0	0	0	0	0	1	0	0	2002-06-20	68	105.4	10	271	5.3	503	3	63
114	78	1			4			4	4	4	0	1	0	1	0	1	0	0	0	0	0	0	0	0	0	0	0	0	0	0	0	0	0	0	0	0	0	2002-08-09	81	93.3		307	3	10	0.6	113
115	84	2	63.5		4			4	4	4	0	0	0	1	0	0	1	0	0	0	0	0	0	0	0	0	0	0	0	0	1	0	0	0	1	0	0	2002-08-13	63	102.4	54	370	4.7	320	3	127	485
122	75	2	64		9			9	9	9	0	0	0	0	0	0	0	0	0	0	0	0	0	0	0	0	1	0	0	0	0	0	0	0	0	0	0	2002-09-07	71	82.7		1219	4.5	11	1.8	114	1143.4
125	75	1	86		8			8	8	8	0	1	0	1	0	0	0	0	0	0	0	0	0	0	0	0	0	0	0	0	0	0	0	0	0	0	0	2002-09-19	121	89.5		9.7	4.8	137	3.3	96	43
126	76	2			4			4	4	4	0	0	0	0	0	0	0	0	0	0	0	0	0	0	0	0	0	0	0	0	0	0	0	0	1	0	0	2002-09-18	84	87.6		411	1.1	94	0.242	69
127	65	1			8			9	8	8	0	0	0	0	0	0	0	0	0	0	0	0	0	0	0	1	0	0	0	0	0	0	0	0	0	0	0	2002-09-19	84	107		86	4.4	104	1.4	114	38.9
131	85	1			9			9	10	9	0	1	0	1	0	0	0	0	0	0	0	1	0	0	0	1	0	0	0	0	0	0	0	0	1	0	0	2002-10-10	91	104.7		25.4	4.9	195	1.617	81
132	69	2			4			4	4	4	0	0	0	0	0	0	0	0	0	0	0	0	0	0	0	0	0	0	0	0	0	0	0	0	0	0	0	2002-10-09	96	109.4		83.8	5.3	606	3.2	74	127.5
133	80	1			3			1	8	3	0	1	0	1	0	1	0	1	0	0	0	0	0	0	0	0	0	0	0	0	0	1	0	0	0	0	0	2002-10-15	113	94	73	25.4	7.3	215	4.5	174	143.4
134	65	1	94	9(MM)	9			4	9	9	0	0	0	0	0	0	0	1	0	0	0	0	0	0	0	1	0	0	0	0	0	0	1	0	0	0	0	2002-10-24	103	96.1	49	63.9	5.8	294	3	139
135	82	2	65	8("unclear cause", IDA likely contributing but iron supplementation alone did not normalize levels although it did in combination with EPO)	1			1	2	1	0	0	0	1	0	0	0	0	0	0	0	0	0	0	0	0	0	0	0	0	0	0	1	0	0	0	0	2002-10-29	97	91.6		6.8	6	230	3.5	147	26.5
138	72	1		4	4			4	4	4	0	0	0	1	0	1	0	1	0	0	0	0	0	0	0	0	0	0	0	0	0	0	0	0	0	0	0	2002-10-31	73	84.5	68	179	6	72	5.2	249	664.4	24.8	12.2
141	63	1		9(myelofibrosis)	9			9	9	9	0	1	0	1	0	0	0	0	0	0	0	0	0	0	0	0	1	0	0	0	0	0	0	0	0	0	0	2002-10-31	85	92.4	37	2284	1.2	18	0.3	93	2143.2
142	76	2		8	8			8	8	8	0	0	0	1	0	0	0	0	0	0	0	0	0	0	0	0	0	0	0	0	0	0	0	0	0	0	0	2002-11-14	101	79.8	49	48.6	5.7	415	3.8	60
143	73	1	68.0389	8(most likely cause testosterone deficiency, later evidence of GI bleed but would not explain low reticulocyte count or normal ferritin)	8			8	8	8	0	0	0	1	0	0	0	0	1	0	0	0	0	0	0	0	0	0	0	0	0	0	0	0	0	0	0	2002-11-14	122	87.9	37	11.2	4.9	250	3	99	77.2
148	70	1		8(no BM biopsy performed)	8			2	8	8	0	1	0	1	0	1	0	1	0	0	0	0	0	0	0	0	0	0	0	0	0	0	0	0	0	0	0	2002-12-05	118	84.4	45	19	6.5	245	4.2	116	255
152	80	1		8(no BM biopsy performed)	8			8	8	8	0	0	0	1	0	1	1	0	0	0	0	0	0	0	0	0	0	0	0	0	0	0	1	0	1	0	0	2002-12-19	115	105.1	17	11.8	7	210	5.3	151	196
154	76	1		8(only subtle dysplastic changes on BM)	8			3	8	8	0	0	0	1	0	1	0	1	0	0	0	0	0	0	0	0	0	0	0	0	1	0	0	0	0	0	0	2003-01-17	114	93.9	7	8.4	2.1	73	1.4	181	640.8
156	74	1	122.016	8(thought to be GI bleed but upper an lower endoscopy ruled this out)	8			3	2	8	0	1	0	1	0	1	0	0	0	0	0	0	0	0	0	0	0	0	0	0	0	0	1	0	0	0	0	2003-01-23	128	93.2	65	34.3	8.2	240	4.6	102	28.7
158	74	1		9(AML)	9			9	9	9	0	0	0	1	0	0	0	0	0	0	1	0	0	0	0	1	0	0	0	0	0	0	0	0	0	0	0	2003-01-30	95	95	47	137	1.8	193	0.9	89	722.3	7.5	36
161	77	2		8(longstanding anemia of unknown etiology with superimposed GI blood loss, no BM biopsy performed)	8			2	8	8	0	0	0	1	0	1	0	0	0	0	0	0	0	0	0	0	0	0	0	0	0	0	0	0	0	0	0	2003-02-20	109	96.4	40	20.5	6.9	189	3.6	115	109.6
177	100	1		8(no BM biopsy performed, could be CKD but GFR<30 cutoff not met, or MDS)	10	1	2	5	2	10	0	0	0	1	0	1	0	1	0	0	0	0	0	0	0	0	0	0	0	0	0	0	1	0	0	0	0	2003-04-23	74	88.9	73	34.4	5.9	378	4.2	189	19.2
185	74	1	63	5(BM suggests MDS but is not diagnostic, warm autoantibody present as well)	4			4	4	4	0	1	0	0	0	1	0	0	0	0	0	0	0	0	0	0	0	0	0	0	0	0	0	0	0	0	0	2002-10-30	99	91.7		32.7	3.3	153	2	98	60.6
186	72	1		4(previous aspirate showed MDS)	4			4	4	4	0	0	0	0	1	1	0	0	0	0	0	0	0	0	0	0	0	0	0	0	0	0	0	0	0	0	0	2003-05-15	109	94		7.1	3.5	101	2.3	75
190	61	2		3(ACD from "multiple bowel resections, gastrectomy, chronic diarrhea, and multiple episodes of sepsis")	3			3	3	3	0	0	0	0	0	0	0	1	0	0	0	0	0	0	0	0	0	0	0	0	0	0	0	0	0	0	0	2003-05-29	78	89.8	56	26.5	2.9	117	2.2	144	175.6
195	81	1		9(likely due to MM)	9			9	10	9	0	0	0	1	1	0	0	1	0	0	0	0	0	0	0	1	0	0	0	0	0	0	1	0	0	0	0	2003-06-05	83	93.9	18	21.9	3.4	185	2.3	147	827.1	9.7	23.2
200	61	1		9(graft failure following allogenic SCT)	9			9	9	9	0	0	0	0	0	0	0	1	0	0	0	0	0	0	0	0	1	0	0	0	0	0	0	0	0	0	0	2003-06-18	77	91.5		245	2	197	1.1	182
201	74	1		8(no BM biopsy performed)	8			8	8	8	0	1	0	1	0	0	0	0	0	0	0	0	0	0	0	0	0	0	0	0	0	0	0	0	0	0	0	2003-06-26	108	91.8	64	6.8	8	219	5.6	176	199.4
203	62	2		4	4			4	4	4	0	1	0	0	0	0	0	0	0	0	0	0	0	1	0	0	0	0	0	0	0	0	0	0	0	0	0	2003-06-27	82	110.8		149	5.6	551	1.5	66	319
208	82	1	76.4	9(hypoplastic/aplastic anemia)	9			9	9	9	0	0	0	1	0	0	0	0	0	0	0	0	0	0	0	0	0	0	0	0	0	0	0	0	0	0	0	2003-07-10	86	87.1	35	852	2	41	1.2	145
211	76	1	75	8(no BM biopsy performed)	8			8	8	8	0	0	0	1	0	1	0	0	0	0	0	0	0	0	0	0	0	0	0	0	0	0	0	0	0	0	0	2003-07-24	124	90	49	23.3	4.7	154	2.8	106
212	82	1	82	8(possibly CKD but does not meet GFR<30 cutoff, no BM biopsy performed)	8			8	8	8	0	1	1	1	0	1	1	1	0	0	0	0	0	0	0	0	0	0	0	0	0	0	1	0	0	0	0	2003-07-24	118	85.1	42	21.3	8.7	283	5.1	159	77
214	76	2	51.256	1	1			3	1	1	0	0	0	1	0	1	1	1	0	0	1	0	0	0	0	0	0	0	0	0	0	0	0	0	1	0	0	2003-08-07	108	96.8	73	196	9.5	330	7.3	300	62.3	5.7	41
216	78	1	75	8(thought to be CKD but does not meet GFR<30 cutoff when EPO drawn, remained anemic after creatinine normalized, no BM biopsy performed)	8			1	8	8	0	0	0	1	1	1	0	1	0	0	0	0	0	0	0	0	0	0	0	0	0	0	0	0	0	0	0	2003-08-07	103	79.2	54	13.2	9.2	416	6.2	156	232.4
217	84	2	58.4	9(warm autoimmine hemolytic anemia)	9			9	9	9	0	0	0	1	0	0	0	0	0	0	0	0	0	0	0	0	0	0	0	0	0	0	1	0	1	0	0	2003-08-19	78	104.8	55	57.1	5.7	151	2.5	68	269.4	39.8	3
218	62	1	140.614	8(thought to be CKD but does not meet GFR<30 cutoff, no BM biopsy performed)	8			1	8	8	0	1	1	0	0	1	0	1	0	0	0	0	0	0	0	0	0	0	0	0	0	0	0	0	0	0	0	2003-08-28	101	87.2	83	14.7	6.5	152	4.7	205	427.9
221	79	1		5(MDS since dysplasia and no CLL infiltrate on BM)	4			10	4	4	0	0	0	0	0	0	0	1	0	0	0	0	0	0	0	1	0	0	0	0	0	0	0	0	0	0	0	2003-09-05	78	114	45	319	27.7	228	1	241	1105.3	23.6	27.5
222	70	1	90.2	4(likely the result of CHOP-R therapy)	4			4	4	4	0	1	0	1	0	1	0	0	0	0	0	0	0	1	0	0	0	0	0	0	0	0	0	0	0	0	0	2003-09-05	77	98		1051	4.3	11	3	102	1643.5
223	82	1	58	4	4			4	4	4	0	0	0	0	0	0	0	0	0	0	0	0	0	0	0	0	0	0	0	0	0	0	0	0	0	0	0	2003-09-05	87	115.6		137	3.3	259	1.5	106	513
226	85	1	51.9	4	4			4	4	4	0	0	0	0	0	0	0	0	0	0	0	0	0	0	0	0	0	0	0	0	0	0	0	0	0	0	0	2003-09-11	87	102.4		1002	3.1	41	0.2	83
228	88	1	69.7	1(or MM in marrow may be main etiology)	9			9	9	10	0	0	0	1	0	1	1	1	0	0	0	0	0	0	0	1	0	0	0	0	0	0	1	0	0	0	0	2003-09-18	74	92.4		18	3.6	96	2.5	543	250.4
231	89	1		8("probable myelodysplasia")	5			5	5	8	0	0	0	0	0	0	0	0	0	0	1	0	0	0	0	0	0	0	0	0	0	0	0	0	0	0	0	2003-10-02	98	83.5		25.7	1.4	88	0.9	99	1960
232	72	1	82	1	1			1	1	1	0	1	1	1	0	1	0	1	0	0	0	0	0	0	0	0	0	0	0	0	0	0	0	0	0	0	0	2003-10-02	97	89.6	58	4.3	10	466	7.4	236	1114.2	22.9	20.6
233	71	2		4	4			4	4	4	0	0	0	0	0	0	0	0	0	0	0	0	0	0	0	0	0	0	0	0	0	0	0	0	0	0	0	2003-10-03	104	99.3		317	1.6	215	0.3	62	429
235	72	2	63.8	9(cold agglutin disease with underlying marrow infiltration by B-cell lymphoproliferative disorder)	9			9	10	9	0	0	0	0	0	0	0	0	0	0	0	0	0	0	0	1	0	0	0	0	0	0	1	0	0	0	0	2003-10-30	94	99.1	106	132	10.2	479	8.1	53
237	76	2		9(suspected myelofibrosis)	9			5	9	9	0	0	0	0	0	0	0	0	0	0	0	0	0	0	0	0	1	0	0	0	0	0	0	0	0	0	0	2003-10-29	69	90.1		100	1.5	18	0.5	56	729.2	21.9	10.7
241	86	2	55.9	4	4			4	4	4	0	0	0	1	0	0	1	1	0	0	0	0	0	0	0	0	0	0	0	0	0	0	0	0	0	0	0	2003-11-06	70	102.5	38	582	2.9	155	2.4	166	754.9
244	91	1		4	4			4	4	4	0	1	0	1	0	1	1	0	0	0	0	0	0	0	0	0	0	0	0	0	0	0	0	0	1	0	0	2003-11-20	70	105.9		370	3.7	170	1.6	138	341.3
257	81	1	88	1(could also involve myelosuppression from imatinib or ACD from arteritis)	1			9	1	1	0	1	1	1	0	0	0	1	0	0	1	0	0	0	0	1	0	1	0	0	0	0	0	0	0	0	0	2004-01-08	92	103	23	6.2	10.2	196	9.9	327	244.3
261	61	2	48.8	3(probable recurrence of cervical SCC causing pelvic inflammation and ACD)	3			3	3	3	0	0	0	0	0	0	0	0	0	0	1	1	0	0	0	0	0	0	0	0	0	0	0	0	0	0	0	2004-01-29	92	83.2	53	57.5	9	525	7.4	157	352.5
264	72	1	93.95	4	4			4	4	4	0	1	0	0	0	1	0	0	0	0	0	0	0	0	0	0	0	0	0	0	0	0	0	0	0	0	0	2004-02-05	100	101		83.8	3	170	1.1	151
267	84	1		4(CMML)	4			4	4	4	0	0	0	0	0	0	0	0	0	0	0	0	0	0	0	1	0	0	0	0	0	0	0	0	0	0	0	2004-02-25	97	83.1		12.1	20.3	39	5.684	121	207
277	61	2	86.7	1(CKD with GFR<30 on other dates not including when EPO was drawn, considered "multifactorial" with IDA contributing)	10	1	2	10	10	1	0	1	1	1	0	0	0	1	1	0	0	0	0	0	0	0	0	0	0	0	0	0	0	0	0	0	0	2003-06-24	95	84.6	92	28.1	7	204	3.7	159	18.9	11.5	52.7
280	62	2	120	9(Waldenström’s macroglobulinemia with marrow involvement)	9			9	10	9	0	1	1	1	0	0	0	1	0	0	0	0	0	0	0	1	0	0	0	0	0	0	0	0	0	0	0	2004-04-23	71	99.3		1391	3.2	176	1.5	98	139.5	8.5
282	83	1	59.5	9(B-cell lymphoproliferative disorder)	9			9	9	9	0	0	0	1	1	0	1	0	0	0	0	0	0	0	0	1	0	0	0	0	1	0	0	0	0	0	0	2004-04-28	100	91.7	115	42.8	5.3	82	1.3	122	147.5
286	69	2	70	2(cytogenetics also suggest MDS although not seen on BM)	2			2	10	2	0	0	0	1	0	1	0	0	0	0	0	0	0	0	0	0	0	0	1	0	0	0	0	0	0	0	0	2004-05-05	77	82.8		248	7.8	217	4.9	83	10.4
289	71	2	70.3	2(ACD from GI bleed with underlying MDS)	10	2	4	4	10	10	0	1	0	0	0	0	0	0	1	1	1	0	0	0	0	0	0	0	0	0	1	0	0	1	0	0	0	2000-09-14	94	91.8	58	65.8	1.9	67	1.4	98	25.1	5.8	50.3
294	78	2	56	2(IDA combined with another etiology thought to be CKD, possibly ACD due to CHF)	10	1	2	10	2	10	0	0	0	1	0	0	1	1	0	0	0	0	0	0	0	0	0	0	0	0	0	0	0	0	0	0	0	1999-01-14	112	88.9	48	7.3	8.5	361	6.2	99	22.9
299	85	2		8(no BM biopsy performed)	8			8	8	8	0	0	0	1	0	0	0	0	0	0	0	0	0	0	0	0	0	0	0	0	0	0	0	0	0	0	0	2004-07-01	109	95.4		27.6	5.7	200	4	82	129
300	67	1	79.6	8(no BM biopsy performed, history of warm autoimmune hemolytic anemia)	8			8	8	8	0	1	0	1	0	0	1	0	0	0	0	1	0	0	0	0	0	0	0	0	0	0	0	0	0	0	0	2004-07-07	108	85.1	45	11.6	4.9	247	3	151	162.2
301	91	2	66.7	4(and IDA)	4			4	4	10	0	1	0	1	0	1	0	0	1	1	0	0	0	0	0	0	0	0	0	0	0	0	1	0	0	0	0	2004-07-20	65	93.6		144	6.7	236	4.8	82	21.2
306	81	2	58	4(biopsy and aspirate not definitive, but 5q deletion "confirms" MDS)	4			4	4	4	0	0	0	1	0	0	0	0	0	0	0	0	0	0	0	0	0	0	0	0	0	0	1	0	0	0	0	2004-08-04	89	98	38	519	3.8	303	1.7	66	371.2
307	71	2		8(no BM biopsy performed)	8			8	8	8	0	0	0	1	0	0	0	0	0	0	0	0	0	0	0	0	0	0	0	0	0	0	0	0	0	0	0	2004-06-03	113	88.5		7.8	6.3	434	4		37.2	11.2	62.3
308	77	1		5(BM suggests early MDS)	4			4	5	4	0	1	0	1	0	1	0	0	0	0	0	0	0	0	0	0	0	0	0	0	0	0	0	0	0	0	0	2004-08-10	93	96.5	105	30.4	5.5	216	3.7	122
309	62	1		4	4			4	4	4	0	0	0	0	0	0	0	0	0	0	0	0	0	0	0	0	0	0	0	0	0	0	0	0	0	0	0	2004-08-20	83	87.9		24.7	10	21	3.393	95	802.4	2.4
314	78	2	46.8	8(BM suggested ACD but inflammatory focus not identified)	1			1	1	1	0	1	0	1	0	1	1	1	0	0	0	0	0	0	0	0	0	0	0	0	0	0	0	0	0	0	0	2004-09-22	89	63.9	42	8.2	7.3	218	4.5	124	525.3
315	83	2	38.1018	8(etiology unclear, Hb and creatinine levels do not follow each other, GFR<30 cutoff met by C-G, but not MDRD)	1			1	9	1	0	0	0	1	1	0	0	1	0	0	0	0	0	0	0	0	0	0	0	0	0	0	0	0	1	0	0	2004-09-30	70	92.2		7	8.2	227	6.5	116
316	69	1	86.6	4	4			4	4	4	0	1	0	0	0	1	0	1	0	0	0	0	0	0	0	0	0	0	0	0	0	0	0	0	0	0	0	2004-09-30	88	100		77.3	4.2	148	3.3	143	1189.7
321	75	1	74	4	4			4	4	4	0	0	0	0	0	1	1	0	0	0	0	1	0	0	0	0	0	0	0	0	0	0	0	0	0	0	0	2004-10-08	115	110		109	2	124	0.3	106	935.1	6.4	38.9
322	79	1	63.4	8(partially corrected with iron replacement, but main etiology unknown)	10	1	2	10	10	2	0	0	0	1	0	1	0	1	0	0	0	0	0	0	0	0	0	0	0	0	0	0	0	0	0	0	0	2004-10-07	103	98.3	33	14.9	6.2	283	4.9	163
326	84	1		2(myeloproliferative disroder with possible contribution from GI loss due to rectal adenocarcinaoma)	10	2	9	9	10	10	0	0	0	0	0	0	1	1	0	0	0	1	0	0	0	0	1	0	0	0	0	0	0	0	1	0	0	2004-10-21	116	97.4		6.8	38	168	34.5	204	180.6
331	75	2	65	9(hydroxyurea therapy for myelofibrosis)	9			9	9	9	0	1	0	1	1	0	0	0	0	0	1	0	0	0	0	0	1	0	0	0	0	0	0	0	0	0	0	2004-11-12	105	105.4	95	22	10.1	333	8.8	94	56.8
332	75	2	59	4	4			4	4	4	0	0	0	0	0	0	0	0	0	0	0	0	0	0	0	0	0	0	0	0	0	0	0	0	0	0	0	2004-11-12	91	86.9	98	79.3	2.4	177	1	79	17.4
333	66	2	46.3	9(lymphoproliferative infiltration of bone marrow, crytococcal meningits and possible ACD)	10	1	9	9	10	10	0	0	0	0	1	0	0	0	0	0	1	0	0	0	0	1	0	0	0	0	0	0	0	0	0	0	0	2004-11-11	81	84.7		17.2	5.8	593	2.6	119	1101.9	2.5	27.3
334	82	1	61.7	4(biopsy and aspirate not definitive, but 20q deletion "confirms" MDS)	4			4	4	4	0	1	0	1	0	0	0	1	0	0	0	0	0	0	0	0	0	0	0	0	0	0	0	0	0	0	0	2004-10-14	81	85.6		25.4	0.5	144		200	175.2	10.9	44
338	76	2		9(AML)	9			9	9	9	0	0	0	1	0	0	0	0	0	0	1	0	0	0	0	1	0	0	0	0	0	0	0	0	0	0	0	2004-11-23	62	88.8	241	420	3.9	61	1.17	62	307.8
341	80	1	69.1	9(myeloproliferative disorder)	9			9	9	9	0	0	0	0	0	0	0	0	0	0	0	0	0	0	0	0	1	0	0	0	0	0	0	0	1	0	0	2004-11-23	102	83.2	107	31.5	5.8	242	3.7	104	599.7
342	83	1	70.8	9(hydroxyurea therapy for ET)	9			9	9	9	0	0	0	0	0	0	0	0	0	0	0	0	0	0	0	0	1	0	0	0	0	0	0	0	0	0	0	2004-11-16	128	127.1		37.5	4.2	537	2.4		125
343	78	2	76.5	9(hydroxyurea therapy for ET)	9			9	9	9	0	1	0	1	0	0	0	0	0	0	1	0	0	0	0	0	1	0	0	0	0	0	1	0	0	0	0	2004-11-19	110	112.4	31	25.6	4.9	287	1.9	99	172.7
346	63	2	74.4	9(CLL infiltration of marrow possibly with an element of autoimmune hemolytic anemia)	9			9	10	9	0	0	0	0	0	0	0	0	0	0	0	0	0	0	0	1	0	0	0	0	0	0	0	0	0	0	0	2004-10-28	70	105.7	61	3417	5.5	92	1.3	83
349	78	1		9(myelofibrosis)	9			9	9	9	0	0	0	0	0	0	0	0	0	0	0	1	0	0	0	0	1	0	0	0	0	0	1	0	1	0	0	2004-12-03	100	91.1	91	32.7	28.8	281	7.488	79	122.8
356	82	1	72.7	4	4			4	4	4	0	0	0	1	1	1	0	0	0	0	1	0	0	0	0	0	0	0	0	0	0	0	0	0	0	0	0	1999-03-24	98	104.1		56.3	5.5	163	4.1	130
360	67	1	66.7	9(myelofibrosis)	9			9	10	9	0	0	0	0	0	1	0	0	0	0	0	0	0	0	0	0	1	0	0	0	0	0	1	0	0	0	0	2004-12-04	96	83	80	13.9	10	200	8.4	76	300.5
362	71	2		9(CMML)	4			4	4	4	0	1	0	1	0	0	0	0	0	0	0	0	0	0	0	1	0	0	0	0	0	0	0	0	0	0	0	2004-12-04	108	104.3	84	11.7	26.9	273	7.532	48	996.3
365	67	1		9(CMML)	4			4	10	4	0	0	0	0	0	0	1	0	0	0	0	0	0	0	0	1	0	0	0	0	0	0	0	0	0	0	0	2004-12-07	110	100.2	598	10.8	18	82	7.3	63	800.4
369	75	1	74	3("CKD or ACD", personally ACD seems more likely given erosive RA and psoriasis and GFR>30)	3			1	3	3	0	0	0	1	0	1	0	1	0	0	0	0	0	0	0	0	0	0	0	1	1	0	0	0	0	0	0	2004-12-17	113	89.1		8.3	10.8	445	8	152	31.2
372	80	1	58	8	1			1	8	1	0	0	0	0	1	1	0	1	0	0	0	0	0	0	0	0	0	0	0	0	0	0	1	0	0	0	0	2005-01-04	111	102.1	19	16.7	7.5	205	5.5	144
376	77	2	48	9(ET)	9			9	10	9	0	0	0	0	0	0	1	0	0	0	0	0	0	0	0	0	1	0	0	0	0	0	0	0	0	0	0	2005-01-04	106	100	82	92.4	15	793	12.4	132	100.9
377	78	2	55.2	2(with CKD)	10	1	2	2	10	10	0	0	0	1	0	0	1	1	0	0	0	0	0	0	0	0	0	0	0	0	0	0	1	0	0	0	0	2005-01-06	109	80.2	87	1.2	9.1	247	6.7	163	19.2
378	62	1	60.9	9(hydroxyurea therapy for ET)	9			9	9	9	0	0	0	0	0	0	0	0	0	0	0	0	0	0	0	0	1	0	0	0	0	0	0	0	0	0	0	2005-01-11	117	127.3	36	246	4	454	2.2		494.4
380	78	2	69.1	8("likely ACD/CKD")	8			10	2	8	0	1	1	1	0	1	0	1	0	0	0	0	0	0	0	0	0	0	0	0	0	0	1	0	0	0	0	2005-01-14	100	85.4		28.6	5.8	282	3.9	136	36.9
381	68	1	79	5(only minor dysplastic features, but present with 20q deletion, CellCept thereapy also thought to be contributing to anemia)	4			4	4	4	0	1	0	1	0	0	0	1	1	1	0	0	0	0	0	0	0	0	0	1	0	0	0	0	0	0	0	2004-12-15	89	104.6	83	52.7	3.9	99	2.886	145	2942	29	3
396	75	2	53	4(with possible IDA)	4			4	10	4	0	0	0	0	0	0	0	0	0	0	0	0	0	0	0	0	0	0	0	0	0	0	1	0	0	0	0	2005-02-03	116	82.6	33	29	4.8	269	3.2	73	18.4
397	63	2	90	8(thought to be due to CKD, but GFR<30 cutoff not met)	8			1	8	8	0	1	0	1	0	0	0	1	0	0	0	0	0	0	0	0	0	0	0	0	0	0	1	0	0	0	0	2005-02-03	103	85	54	9.3	9.1	290	7.4	129	110.9	14	70
398	78	2	50.3	5(BM from Jan. 2006 does not show MDS but notes mention MDS diagnosed Jun. 2006 based on BM with dysplastic changes)	8			4	5	8	0	0	0	0	0	0	0	0	0	0	0	0	0	0	0	0	0	0	0	0	0	0	0	0	0	0	0	2005-02-03	110	87.2	83	25	4.8	246	2.8	63	1220
400	73	1	81.4	4	4			4	10	4	0	0	0	0	0	0	0	0	0	0	0	0	0	0	0	0	0	0	1	0	0	0	0	0	0	0	0	2005-02-03	81	121.9		374	2	78	1.3	85
403	82	1		5(diagnosed in Chatham after BM biopsy, results not available)	4			4	5	4	0	0	0	0	0	0	0	0	0	0	0	0	0	0	0	0	0	0	0	0	0	0	0	0	0	0	0	1999-04-27	101	106.9		147	9.8	305	6.5	136	397.9
406	76	1	79.5	8	8			1	2	8	0	1	0	1	0	1	0	1	0	0	0	0	0	0	0	0	0	0	0	0	0	0	0	0	0	0	0	2005-02-24	93	89.1		16.1	7	194	3.7	142	39.3
408	69	1	88	4	4			4	10	4	0	1	0	1	0	1	1	0	0	0	1	0	0	0	0	0	0	0	0	0	0	0	0	0	0	0	0	2005-03-08	98	88.7	51	21.2	2.9	157	2.2	117	73.4
409	61	2	62	9(hydroxyurea therapy for ET)	9			9	9	9	0	0	0	0	0	0	0	0	0	0	0	0	0	0	0	0	1	0	0	0	0	0	0	0	0	0	0	2005-03-08	107	122.8	25	166	3.8	791	2.3		87.8
411	77	2		2(IDA with B12 deficiency)	6			8	10	6	0	0	0	0	0	0	0	0	1	0	1	0	0	0	0	0	0	0	0	0	0	0	0	0	0	0	0	2003-04-17	109	92.7		19	3.1	109	1.9	86	12.1
416	78	1		9(AML)	9			9	9	9	0	1	0	1	0	0	0	0	0	0	0	0	0	0	1	1	0	0	0	0	0	0	0	0	0	0	0	2005-03-25	74	83.5	7	1889	1.7	28	0.221		6016
420	66	2	54.4	4	4			4	4	4	0	0	0	0	0	0	0	0	0	0	0	0	0	0	0	0	0	0	0	0	0	0	1	0	0	0	0	2005-04-01	106	107.1	60	593	2.9	324	1.6	51	1844
421	63	1	87	8(no BM biopsy performed, "could either be related to sudden insults to the bone marrow, peripheral destruction, and/or sequestration")	8			1	8	8	0	1	1	0	0	1	1	1	0	0	0	0	0	0	0	0	0	0	0	0	0	0	0	0	1	0	0	2005-03-30	100	88.7	27	10.8	7.6	411	5.1	129	240.2
422	75	1	76.4	9(MM, note that B12 injections did not improve Hb)	9			9	9	9	0	0	0	0	0	1	0	1	0	0	0	0	0	0	0	1	0	0	0	0	0	0	0	0	0	0	0	2005-03-31	101	102.5		49.4	3.2	81	1.6	176
423	69	1	72.5	9(MM)	9			9	9	9	0	0	0	0	0	0	0	0	0	0	0	0	0	0	0	1	0	0	0	0	0	0	0	0	0	0	0	2005-04-01	87	89.3		59.1	3.1	263	2.2	131	446.8	11	18
427	77	2	63.6	4(biopsy and aspirate not definitive, but 5q deletion "confirms" MDS)	4			4	4	4	0	0	0	1	0	0	1	0	1	0	0	0	0	0	0	0	0	0	0	0	0	0	1	0	1	0	0	2004-03-24	98	92.3	47	24.1	5.6	60	1.9	165	887.1
430	75	1	65	5(BM done in Stratford and not immediately available)	4			4	5	4	0	0	0	0	0	0	0	0	0	0	0	0	0	0	0	0	0	0	0	0	0	0	0	0	1	0	0	2005-04-20	87	111.7		397	4.3	49	3.4	69	971.6
431	77	2	110.7	2(no ferritin measurement at time of or before EPO measurement but BM showed absent iron stores, BM also brings up MDS but cannot definitively diagnose it)	2			5	2	2	0	0	0	1	0	0	0	0	0	0	1	0	0	0	0	0	0	0	0	0	0	0	1	0	0	0	0	2005-04-21	104	86.1	55	65.8	4	316	2.2	99	9.4
435	67	1	61.7	9(myelofibrosis)	9			9	9	9	0	0	0	1	1	0	0	0	0	0	0	0	0	0	0	0	1	0	0	0	0	0	1	0	0	0	0	2005-04-26	86	84.6	15	828	7.1	265	5.6	97	941.9
444	70	2	72	3(ACD and CKD considered "main culprits", but transient IDA contributed to by GI bleed)	10	2	3	10	10	2	0	1	1	0	0	1	1	1	0	0	0	0	0	0	0	0	0	0	0	0	1	0	0	0	0	0	0	2005-04-28	79	77		69	10.6	380	8	127	15
446	76	1	95	9(hydroxyurea therapy for ET)	9			9	9	9	0	0	0	0	0	1	0	0	0	0	0	0	0	0	0	0	1	0	0	0	0	0	0	0	0	0	0	2005-05-06	129	114	49	34.9	4.8	533	3.2		180
447	73	1		5(BM not definitive, but suggested MDS)	4			4	4	4	0	0	0	1	0	1	0	0	0	0	0	0	0	0	0	0	0	0	0	0	0	0	0	0	0	0	0	2005-05-05	93	107	58	15.1	2	114	1	79	263.7
452	76	1	74	8(transient, most likely related to illness)	8			8	8	8	0	0	0	0	0	0	0	0	0	0	1	0	0	0	0	0	0	0	0	0	0	0	0	0	0	0	0	2005-05-06	105	82.4	46	46.9	11.3	470	8.3	54	944.9
459	74	1	56.2	9(ET with possible IDA)	9			9	10	9	0	0	0	0	0	0	0	0	0	0	1	1	0	0	0	0	0	0	0	0	0	0	0	0	1	0	0	2005-05-12	99	92	6	21.1	11.2	1216	10.1	78	45.7
460	87	2	55	5(BM not definitive)	5			5	5	4	0	0	0	1	1	1	0	0	0	0	1	0	0	0	0	0	0	0	0	0	0	0	0	0	0	0	0	2005-05-10	104	89.3	17	15.2	8.6	233	5.4	111	5079	14	15
467	67	1	76.8	9(myelofibrosis)	9			9	9	9	0	0	0	1	0	0	1	0	0	0	0	0	0	0	0	0	1	0	0	0	0	0	0	0	0	0	0	2005-05-12	97	81.5	140	17.4	21.1	602	7.596	159	238.1
472	75	1	81.8	9(MM)	9			9	9	9	0	1	0	0	0	1	0	0	0	0	1	0	0	0	0	1	0	0	0	0	0	0	0	0	0	0	0	2005-05-19	90	94.4		1193	0.8	89	0.2	81	1431
473	74	1	77.6	8(possibly MDS)	1			9	10	1	0	0	0	1	0	1	0	1	0	0	0	0	0	0	0	1	0	0	0	0	0	0	0	0	1	0	0	2005-05-21	97	112	118	99.8	10.4	242	6.8	209	119.8	16	27
480	86	1	80	9(myelofibrosis)	9			9	9	9	0	0	0	1	0	0	1	0	0	0	0	0	0	0	0	0	1	0	0	0	0	0	0	0	0	0	0	2005-06-03	93	86.7	75	4	8.1	474	6	120	174.1
484	62	1	85.2	9(myelofibrosis)	9			9	9	9	0	0	0	1	0	0	0	1	0	0	0	0	0	0	0	0	1	0	0	0	0	0	0	0	0	0	0	2005-06-02	108	80.6	96	9.6	3.9	223	3.1	125	137.1	12	35
486	82	1	74	8("MDS still most likely diagnosis" even though BM did not show dysplasia)	4			4	4	4	0	0	0	1	0	0	0	0	0	0	0	0	0	0	0	0	0	0	0	0	0	0	0	0	0	0	0	2005-06-01	91	96.7		94.1	2.5	70	0.5	91	401.7
489	81	1		9(myelofibrosis)	9			9	9	9	0	0	0	1	0	0	0	0	0	0	0	0	0	0	0	0	1	0	0	0	0	0	0	0	0	0	0	2005-06-11	96	96.3	89	194	4.5	67	3.5		465
497	82	1	71.55	9(hydroxyurea therapy for myeloproliferative disorder)	9			9	9	9	0	1	0	0	1	0	0	0	0	0	0	0	0	0	0	0	1	0	0	0	0	0	0	0	0	0	0	2005-06-17	114	108.8		6.1	13.6	566	10.5	116	156.4
502	77	2	80	5(old BM results unavailable)	4			4	5	4	0	0	0	1	0	1	0	1	0	0	0	0	0	0	0	0	0	0	0	0	0	0	1	0	0	0	0	2005-06-21	98	121.5	37	428	4.6	40	1.9	95	561.2
506	66	1		8(no BM biopsy performed as he was on methotrexate, which is a possible cause of his anemia, as is cryoglobulinemia)	3			3	9	3	0	0	0	0	0	0	0	0	0	0	0	0	0	0	0	0	0	1	0	0	0	0	0	0	0	0	0	2005-06-22	124	112.8	28	21.8	3.8	193	1.8	65	206.6
509	69	1	77	8("likely an ACD")	8			3	8	8	0	1	0	1	1	1	0	0	0	0	0	0	0	0	0	0	0	0	0	0	0	0	0	0	1	0	0	2005-06-23	107	80.7	70	28	6.4	186	4.1	95	161.1
510	74	2	64.3	4	4			4	10	4	1	0	1	1	0	0	0	0	0	0	0	0	0	0	0	0	0	0	0	0	1	0	1	0	0	0	0	2005-07-05	111	89.5	18	8.1	10	456	7.9	75	212.8	8	25
514	79	1	74.3	9(hydroxyurea therapy for ET)	9			8	9	9	0	0	0	0	0	0	0	0	0	0	0	0	0	0	0	0	1	0	0	0	0	0	0	0	0	0	0	2005-07-08	123	129.5	35	53.4	6.9	601	5.7		60.1
515	78	1		8	3			3	3	8	0	0	0	1	1	0	1	0	0	0	0	0	0	0	0	0	0	0	0	0	0	0	0	0	0	0	0	2005-07-07	99	85.3		35.9	17.5	331	15.9	72
517	63	1	107.7	9(warm autoimmine hemolytic anemia with underlying MDS)	4			4	10	4	0	1	0	0	0	1	0	0	0	0	0	0	0	0	0	0	0	0	0	0	0	0	0	0	0	0	0	2005-07-13	58	102.2		4325	7.3	108	6.6	62	3255
518	73	2	52	4	4			4	4	4	0	0	0	1	0	0	0	0	0	0	0	0	0	0	0	0	0	0	0	0	0	0	1	1	1	0	0	2005-07-12	100	80.9		35.6	3.7	86	1.5	87	223.7
522	80	1		8(most likely GI bleeding, ferritin<50 at some points but not others)	8			3	10	8	0	0	0	1	0	1	1	0	1	1	0	0	0	0	0	0	0	0	0	0	0	0	0	0	0	0	0	2005-07-14	94	91.4	25	24.3	3.3	33	2.4	174	50
526	72	2	81.1	8(CKD or ACD due to DM)	8			1	8	8	0	1	0	1	0	0	0	1	0	0	0	0	0	0	0	0	0	0	0	0	0	0	0	0	0	0	0	2005-08-05	105	93.2		13.9	6.3	172	4.5	134	228.5
527	71	2	44	9(mantle cell lymphoma)	9			9	9	9	0	0	0	0	0	0	0	0	0	0	0	0	0	0	0	1	0	0	0	0	0	0	1	0	0	0	0	2005-08-05	116	89.8		34.4	1.3	197	0.4	51	472.4	5	25
531	81	1	84.6	9(myelofibrosis)	9			9	9	9	0	0	0	0	0	1	0	1	0	0	1	0	0	0	0	0	1	0	0	0	0	0	0	0	0	0	0	2005-08-04	57	102.1		402	8.2	90	5.8	340	1063
532	68	2		9(diffuse large B-cell lymphoma)	9			9	9	9	0	1	0	1	0	0	0	0	0	0	0	0	0	0	0	1	0	0	0	0	0	0	0	0	0	0	0	2005-08-10	93	90.9		65.6	49.4	91		32	2580	18	12
533	75	1	65.4	5(subtle dysplasia on BM with abnormal cytogenetics)	4			4	4	4	0	0	0	1	0	0	0	0	0	0	0	0	0	0	0	0	0	0	0	0	0	0	0	0	0	0	0	2005-08-10	109	89	58	6.5	5.8	81	4.4	109	156.3
534	64	1	56	9(MM, although BM brings up possibility of MDS)	9			9	9	9	0	0	0	0	0	0	0	0	0	0	0	0	0	0	0	1	0	0	0	0	0	0	0	0	0	0	0	2005-08-16	93	99		23.8	3.3	158	2	90	649.5
538	81	1	67	4	4			4	4	4	0	0	0	0	0	0	0	0	0	0	0	0	0	0	0	0	0	0	0	0	0	0	1	0	0	0	0	2005-08-18	75	84.8	47	53.5	1.8	104	0.5	86	1778
539	80	1	57	9(myeloproliferative neoplasm)	9			4	9	9	0	0	0	0	0	0	0	0	0	0	0	0	0	0	0	0	1	0	0	0	0	0	0	0	0	0	0	2005-06-08	123	106.1		22.6	41.5	2151	36.7	93	90.3
541	82	2		5(BM did not show MDS, but cytogenetics agree with MDS clinical picture)	4			4	4	4	0	1	0	1	0	0	0	0	0	0	0	0	0	0	0	1	0	0	0	0	0	0	0	0	0	0	0	2004-12-16	82	92.3		152	10.5	405	8.1	62
542	82	1	61.75	1(GFR<30 cutoff met by C-G, met by MDRD in all tests after EPO drawn, etiology initially assumed multifactorial but EPO treatment overshot)	1			5	1	1	0	0	0	0	1	1	1	1	0	0	0	0	0	0	0	0	0	0	0	0	0	0	0	0	0	0	0	2005-08-18	108	101.5	31	22.2	3.4	78	2.3	190	35.2	13	44
543	72	2		9(AML on background of MDS)	9			4	9	9	0	0	0	0	0	1	0	0	0	0	0	0	0	0	0	1	0	0	0	0	0	0	0	0	0	0	0	2005-08-24	95	74.3		70.5	14.3	19	2.717	105	809.7
544	85	2		2	2			2	8	2	0	0	0	1	0	0	0	0	0	0	0	0	0	0	0	0	0	0	0	0	0	0	1	0	0	0	0	2005-02-10	83	83	60	111	7.4	354	5.9	120	36.1
545	79	1	94.8	8(CKD considered cause but GFR<30 cutoff not met, BM suggests possibility of MDS)	4			4	8	4	0	0	0	1	0	1	0	1	0	0	0	0	0	0	0	0	0	0	0	0	0	0	0	0	0	0	0	2005-08-25	93	93.2	37	10.8	6.1	219	3.1	157	320.7	9	32
547	77	1	94	4	4			4	4	4	0	0	0	0	0	0	0	0	0	0	1	0	0	0	0	0	0	0	0	0	0	0	0	0	0	0	0	2005-08-30	90	98.5		43.9	3.6	31	0.8	112	179.7
550	66	2	56	9(MM)	9			9	9	9	0	0	0	1	0	0	0	1	0	0	0	0	0	0	0	1	0	0	0	1	1	0	1	0	0	0	0	2005-08-25	97	101.3	43	55.1	5.3	317	3	134	422.9
551	84	1		4	4			4	4	4	0	0	0	1	0	0	1	0	0	0	0	0	0	0	0	0	0	0	0	0	0	0	1	0	0	0	0	2005-09-01	105	95.1	50	47.9	12.6	569	10	145	792	5
553	77	2	90.5	8(no BM biopsy performed)	8			8	8	8	0	1	1	0	0	1	1	1	0	0	0	0	0	0	0	0	0	0	0	0	0	0	0	0	0	0	0	2005-09-09	86	82.3		39.3	8.2	375	5.9	112	175.8
556	88	1	83.7	4	4			4	4	4	0	0	0	0	0	0	0	0	0	0	0	0	0	0	0	0	0	0	0	0	0	0	0	0	0	0	0	2005-09-08	76	105.6		34.3	1.8	48	0.8	194
557	77	1	62.7	2	2			2	2	2	0	0	0	1	1	0	0	0	0	0	0	0	0	0	0	0	0	0	0	0	0	0	0	0	1	0	0	2005-09-08	112	83.6	42	11	8.4	303	5.04	113	37	15	47
559	72	1		9(myelofibrosis)	9			9	9	9	0	1	0	1	1	1	0	0	0	0	0	0	0	0	0	0	1	0	0	0	0	0	0	0	0	0	0	2005-09-17	98	80.5	134	21.6	5.2	94	3.484	78	315.7
562	61	2	71	9(myeloproliferative neoplasm)	9			9	9	9	0	1	0	1	0	0	0	0	0	0	0	0	0	0	0	0	1	0	0	0	0	0	0	0	0	0	0	2005-09-16	117	78.6		21.8	70.1	558	32.947	52	113.9
569	66	2	64.5	8(IDA is a major factor since recurrent GI bleeds but ferritin criteria not met at time that EPO was drawn, although ferritin<50 most of the time)	10	2	9	10	10	8	0	0	0	0	0	0	0	0	1	1	0	0	0	0	0	0	0	0	0	0	0	0	1	0	0	0	0	2004-05-27	107	84.9	79	18.3	3.1	139	1.8	65	213	12.8	71.5
571	77	2	50	4	4			4	4	4	0	0	0	1	0	0	0	0	0	0	1	0	0	0	0	0	0	0	0	0	0	0	0	0	0	0	0	2005-01-14	89	92	82	202	2.1	13	0.8	50	1916.9	31.3	12.9
576	81	2	48.8	9(MM)	9			9	9	9	0	0	0	0	0	1	1	0	0	0	0	0	0	0	0	1	0	0	0	0	0	0	0	0	0	0	0	2005-10-07	77	101	64	688	2.7	148	1.9	67
578	82	2	50.4	8	1			1	8	1	0	0	0	1	0	0	0	1	0	0	0	0	0	0	0	0	0	0	0	0	0	0	0	0	0	0	0	2005-10-06	108	95.1	13	8.6	3.7	108	2.4	113	179.8
579	77	1	96	9(PRCA from CMML)	4			4	9	4	0	0	0	0	0	0	0	0	0	0	0	0	0	0	0	1	0	0	0	0	0	0	1	0	1	0	0	2005-06-02	79	92.4	32	949	20.7	576	9.1	79	1214
580	78	2	81.2	9(ET)	9			9	3	9	0	0	0	0	0	0	0	1	0	0	0	0	0	0	0	0	1	0	0	0	0	0	1	0	0	0	0	2005-10-15	106	88.9	72	19.8	7.6	1104	4	68	420.2
581	67	1		4	4			4	4	4	0	0	0	1	0	0	0	0	0	0	0	0	0	0	0	0	0	0	0	0	0	0	0	0	0	0	0	2005-10-14	65	89.7		2632	2.8	31	1.204	135	2517
582	72	2	60.7	9(MM)	9			9	9	9	0	1	0	0	0	0	0	0	0	0	0	0	0	0	0	1	0	0	0	0	0	0	0	0	0	0	0	2005-10-13	90	104.4		58.5	7.5	408	2.7	88
584	86	1		9(hydroxyurea therapy for ET)	9			9	8	9	0	0	0	1	0	0	0	0	0	0	0	0	0	0	0	0	1	0	0	0	0	0	0	0	0	0	0	2005-10-18	108	119.6	35	69.2	5.8	400	3.5	132	28.6
589	75	1	75	4(although "anemia is likely multifactorial", with ACD from RA)	4			4	10	4	0	0	0	1	0	0	0	1	0	0	0	0	0	0	0	1	0	0	0	0	1	0	1	0	0	0	0	2005-10-19	92	102.8		56	11.1	301	7.4	165	698.2
600	87	2	55.6	4(biopsy and aspirate not definitive, but 5q deletion "confirms" MDS)	4			4	4	4	0	0	0	1	0	1	0	0	0	0	0	0	0	0	0	0	0	0	0	0	0	0	1	0	0	0	0	2005-10-19	111	96.4		509	5.1	355	2.2	56	4793
604	62	1	64.5	4	4			4	10	4	0	0	0	0	0	0	0	0	0	0	0	0	0	0	0	0	0	0	0	0	0	0	0	0	0	0	0	2005-11-17	48	87.8		1531	9.4	12	6.486	74	1480
605	70	2	78.7	9(anagrelide treatment for myeloproliferative disorder)	9			9	9	9	0	1	1	1	0	0	0	1	0	0	0	0	0	0	0	0	1	0	0	0	0	0	0	0	0	0	0	2005-11-17	79	88.2		11.7	16.7	324	13.4	131	120.7	14	32
612	82	1	79.5	4	4			9	4	4	0	0	0	0	0	0	0	1	0	0	1	0	0	1	0	0	0	0	0	0	0	0	0	0	0	0	0	2005-11-24	117	86.5		16.4	2.6	52	1.8	69
613	81	1	96	9(T-cell LGL leukemia)	9			9	9	9	0	0	0	0	0	0	0	0	0	0	1	0	0	0	0	1	0	0	0	0	0	0	0	0	0	0	0	2005-11-24	69	95.2		1542	5.1	147	1.3	73	1127	39	1.8
620	74	1	74.2	5	5			5	5	4	0	0	0	0	0	0	0	1	0	0	0	0	0	0	0	0	0	0	0	0	0	0	0	0	0	0	0	2005-04-20	77	91	12	9	4.2	116	2.3	126	709.4
622	63	1	80	4(transformed to low-proliferating AML)	4			4	4	4	0	1	0	1	0	0	0	0	0	0	0	0	0	0	0	0	0	0	0	0	0	0	0	0	0	0	0	2005-05-05	67	99.2	82	510	0.8	16	0.1	69	545.4
624	82	1	67.4	3(secondary to myeloma, anemia could also be from use of alkylating agents for MM treatment)	9			9	10	9	0	1	0	1	0	0	0	0	0	0	0	0	0	0	0	1	0	0	0	0	0	0	0	0	0	0	0	2005-12-14	63	110.7		66.7	3.2	142	2.3	101	41.1
625	87	2		2(may have underlying MDS not seen on BM)	2			2	2	2	0	0	0	0	0	0	0	0	0	0	1	0	0	0	0	0	0	0	0	0	0	0	1	0	0	0	0	2005-12-15	109	91.4	95	13.8	5.6	284	3.2	69	31.6
635	85	1		8(could be "anemia of old age")	8			8	8	8	0	0	0	1	1	1	0	0	0	0	0	0	0	0	0	0	0	0	0	0	0	0	0	0	0	0	0	2006-01-18	126	89.5	66	18.3	8.3	223	5.9	82
638	77	1	81	4	4			4	4	4	0	1	0	1	0	1	0	0	0	0	1	0	0	0	0	0	0	0	0	0	0	0	0	0	0	0	0	2006-01-26	78	102.9		922	0.7	54	0.1	72	274.4
640	84	1	64	9(likely hydroxyurea for treatment of ET)	9			9	10	9	0	0	0	1	0	1	0	0	0	0	0	0	0	0	0	0	1	0	0	0	1	0	1	0	1	0	0	2006-01-31	106	90.1	92	20	8.3	875	5.7	71	18.6
643	68	1	78.2	4	4			4	4	4	0	0	0	1	0	1	0	0	0	0	0	0	0	0	0	0	0	0	0	0	0	0	0	0	0	0	0	2006-02-09	84	107.1		34.4	9.3	327	5.7	109	1464
644	76	1	81	4(transformed to AML)	4			4	4	4	0	0	0	0	0	1	0	0	0	0	0	0	0	0	0	0	0	0	0	0	0	0	0	0	0	0	0	2006-02-09	113	85.1		12.5	1.9	175	0.5	80
646	79	1		4	4			4	9	4	0	0	0	0	0	0	0	0	0	0	0	0	0	0	0	1	0	0	0	0	0	0	0	0	0	0	0	2005-04-27	91	92.5		233	21.7	94	5.4	107	1505
647	76	1	84.3	8	8			4	8	8	0	0	0	0	0	0	0	0	0	0	0	0	0	0	0	0	0	0	0	0	0	0	0	0	0	0	0	2006-02-16	110	116.3	19	59	4.5	332	2	74	685.2
656	65	1	94	9(MM)	9			9	9	9	0	0	0	1	0	0	0	1	0	0	0	0	0	0	0	1	0	0	0	0	0	0	0	0	0	0	0	2006-02-16	87	91.8		6.6	6.5	239	4	449	880.6	23	1.8
657	76	2	50	9(MM)	9			9	9	9	0	0	0	1	0	0	0	0	0	0	0	0	0	0	0	1	0	0	0	0	1	0	0	0	0	0	0	2006-03-16	92	99.8		36.8	3.1	296	2.1	67
658	79	1		4	4			4	4	4	0	1	1	0	0	0	0	1	0	0	1	0	0	0	0	1	0	0	0	0	0	0	0	0	0	0	0	2006-03-22	63	94.3		189	0.6	41	0.4	133	1441	27	5
659	76	2	58	8	8			8	3	8	0	0	0	0	0	0	1	0	0	0	0	0	0	0	0	0	0	0	0	0	1	0	0	0	1	0	0	2006-03-30	78	99.1		19.7	2.5	307		105	446.4	18	19
665	70	1	64.5	9(PRCA secondary to LGL leukemia, also had a period of B12 deficiency)	9			9	9	9	0	0	0	0	0	0	0	0	0	0	0	0	0	0	0	1	0	0	0	0	0	0	0	0	0	0	0	2001-10-24	74	106.9	59	917	4.8	382	2.3	99	211.1	40.1	8.2
667	80	2	123	1(also indications of ACD, BM not performed)	1			3	1	1	0	0	0	1	0	0	1	1	0	0	0	0	0	0	0	0	0	0	0	0	0	0	1	0	0	0	0	2006-04-07	78	92.9		23	7.2	308	5.4	197	149.9	8	32
669	75	1	66.8	3	3			3	3	3	0	1	0	0	0	0	0	0	0	0	1	0	0	0	0	0	0	1	0	0	0	0	0	0	0	0	0	2006-04-12	100	73.2	96	8.5	6.1	421	4.5	172	737.2	5	29
671	82	2	44.4	9(diffuse large B-cell lymphoma)	9			9	9	9	0	0	0	0	0	0	0	0	0	0	0	0	0	0	0	1	0	0	0	0	0	0	0	0	0	0	0	2006-04-14	84	93.9		155	4.3	157	2.5	42
673	74	1	69.85	9(pancycytopenia from splenomegally, splenectomy performed)	9			9	9	9	0	0	0	1	0	0	0	0	0	0	0	0	0	0	0	1	0	0	0	0	0	0	0	0	0	0	0	2006-04-13	118	81.9	59	12.8	4.3	57	2.9	58	266
680	86	1	77.5	3(in keeping with ACD due to giant cell arteritis or recurrent Enterococcal bacteremia, but could be CKD)	10	1	3	1	10	10	0	0	0	1	1	1	1	1	0	0	0	0	0	0	0	0	0	1	0	0	0	0	0	0	0	0	0	2006-04-28	109	92.3	16	16	11.6	253	10	203	98.6
687	74	1		4	4			4	4	4	0	0	0	0	0	1	0	0	0	0	0	0	0	0	0	0	0	0	0	0	0	0	0	0	0	0	0	2004-09-30	90	94.6		538	4.3	257	1.2	94	704.1
690	67	1	65	9(T cell LGL)	9			9	10	9	0	0	0	0	0	0	0	0	0	0	0	0	0	0	0	1	0	0	0	0	1	0	1	0	0	0	0	2006-05-13	119	82.8	61	51.8	5.3	357	1	45	396.8
692	66	2	82	5(probably MDS but BM not definitive)	5			4	5	8	0	0	0	1	0	0	0	0	0	0	0	0	0	0	0	0	0	0	0	0	0	0	0	0	0	0	0	2006-05-11	82	113.5	74	772	3.7	30	1.8	60	282.5
694	73	2	91.4	4	4			4	10	4	0	0	0	1	0	0	0	1	0	0	0	0	0	0	0	0	0	0	0	0	1	0	0	0	1	0	0	2006-05-17	100	105.1		173	4.6	104	2.9	184	123.1
697	82	2	59.2	8(believed to be CKD, but does not meet MDRD eGFR<30)	8			9	8	8	0	1	1	1	0	0	0	1	0	0	0	0	0	0	0	1	0	0	0	0	0	0	0	0	0	0	0	2006-05-25	110	95.6		32	6.2	172	3.9	108	62.7
702	62	1	73	3	3			3	3	3	0	0	0	0	0	0	0	0	0	0	0	0	0	0	0	0	0	0	0	0	0	1	0	0	0	0	0	2006-06-01	127	98.7		23.9	4.4	104	2	83
703	81	2	58.6	5(myelodysplastic/myeloproliferative overlap neoplasm)	10	1	9	4	10	10	0	1	0	1	0	1	0	0	0	0	0	0	0	0	0	0	0	0	0	0	0	0	0	0	0	0	0	2006-06-09	84	92.9	64	35.4	24.5	100	11.76	204	1446
705	90	1		4	4			4	4	4	0	0	0	1	0	1	0	1	0	0	0	0	0	0	0	0	0	0	0	0	0	0	0	0	0	0	0	2006-03-02	90	98.2		29.5	5.8	136	2.9	98	618.5
706	71	1	74.2	8(most likely ACD from diabetes and active PVD, or alcohol)	8			3	8	8	0	1	0	1	0	1	0	0	0	0	0	0	0	0	0	0	0	0	0	0	0	0	0	0	0	0	0	2006-06-09	119	99.7		27.5	7.1	148	5.1	112	54
707	69	1	89.5	4	4			4	4	4	0	0	0	1	0	0	0	0	0	0	0	0	0	0	0	0	0	0	0	0	0	0	1	0	0	0	0	2004-11-17	92	109.1	66	435	3.9	97	1.2	120	520.5
710	83	1		4(with likely overlapping myeloproliferative component)	4			4	10	4	0	0	0	0	0	1	0	0	0	0	0	1	0	0	0	0	0	0	0	0	0	0	0	0	0	0	0	2006-06-08	98	101.9		20.8	19.2	158	15.7	80
711	88	2	66	8(no BM biopsy performed)	10	2	6	10	10	8	0	0	0	1	0	1	0	1	0	0	0	0	0	0	0	0	0	0	0	0	0	0	1	0	1	0	0	2006-06-13	107	85.4	33	17	7.4	235	4.3	95	23.6	11	46
716	90	1	72	8(ACD or anemia due to marrow failure, no BM biopsy performed)	3			3	3	8	0	1	0	0	1	1	0	0	0	0	1	0	0	0	0	0	0	0	0	0	0	0	1	0	0	0	0	2006-06-16	95	80.8	35	29	7.3	274	5.6	109	177.8	4	25
721	74	1		4(mild-moderate MDS with pancytopenia complicated by GI bleed evident in ferritin level)	2			4	10	2	1	0	0	0	0	0	0	0	1	0	1	1	1	0	0	0	0	0	0	0	0	0	0	0	0	0	0	2006-06-23	63	75.8	134	319	4.9	125	3.7	78	6.3
729	75	1	83.55	2(and B12 deficiency which doesn't meet diagnostic criteria)	2			10	2	2	0	0	0	1	0	0	0	0	0	0	1	0	0	0	0	0	0	0	0	0	0	1	1	0	0	0	0	2006-06-22	109	81.5		39.5	7.5	320	6	132	26.3	6	54
733	77	1	59	4(transformed to AML 1/11/2011)	4			4	4	4	0	0	0	0	0	0	0	0	0	0	1	0	0	0	0	0	0	0	0	0	0	0	0	0	0	0	0	2006-06-14	79	89.9		139	1.1	292	0.4	105	1206
735	77	2		4	4			4	4	4	0	0	0	1	1	0	0	0	0	0	0	0	0	0	0	0	0	0	0	0	0	0	1	0	0	0	0	2006-07-04	74	105.4	96	284	5.5	453	4	71	2663
747	83	1	84	4	4			4	4	4	0	0	0	0	0	0	0	0	0	0	0	0	0	0	0	0	0	0	0	0	0	0	0	0	0	0	0	2006-07-22	123	91.1	51	27.1	3	145	1.3	75	163.2
751	71	1	95	4	4			4	10	4	0	1	1	1	0	0	0	1	0	0	0	0	0	0	0	1	0	0	0	0	0	0	0	0	0	0	0	2006-07-25	71	86.8	56	13.9	12.3	75	6.5	284	136	6	62
752	86	1		4	4			9	10	4	0	0	0	0	0	0	0	0	0	0	0	0	0	0	0	1	0	0	0	0	0	0	0	0	0	0	0	2006-07-26	99	92.5		41.4	2.3	22	1.2	135	1856
755	67	1	80.5	1(eGFR=20.8 when EPO started)	9			9	9	9	0	1	1	1	0	1	0	1	0	0	0	0	0	0	0	1	0	0	0	0	0	0	1	0	0	0	0	2006-07-27	98	91	66	26.7	4.4	233	3.3	177	112.1
757	63	2		4	4			4	4	4	0	0	0	0	0	0	0	0	0	0	0	0	0	0	0	0	0	0	0	0	0	0	0	0	0	0	0	2006-07-27	82	91.4	27	959	9.9	430	8.2	69	153.2
759	60	1	52.4	8(CKD is probably major factor)	8			1	6	8	0	1	1	1	1	1	1	1	0	0	0	0	0	0	0	0	0	0	0	0	0	0	0	0	0	0	0	2006-04-19	91	92.3	53	14.8	6	162	4.5	140	175.9	8	29
761	64	1		2	2			2	2	2	0	0	0	1	1	0	0	0	0	0	1	0	0	0	0	0	0	0	0	0	0	0	0	0	0	0	0	2006-07-29	99	75.6	64	57.3	4.1	197	1.804	54	14.2
763	86	1		1(estimated creatinine clearance noted as 21 when EPO started, likely CG eGFR)	8			1	8	8	0	1	1	1	0	1	0	1	0	0	1	0	0	0	0	0	0	0	0	0	0	0	0	0	0	0	0	2006-08-10	83	98.5	34	15.2	6.9	163	5.2	169	138.9
764	61	2	65	9(initially upper GI bleed/melena, later due to chemo)	9			9	9	9	0	0	0	1	0	0	0	0	0	0	0	0	0	0	0	1	0	0	0	0	0	0	0	0	0	0	0	2006-08-18	78	83.2		148	27	202		62
765	80	1		4	4			4	4	4	0	0	0	0	1	0	0	0	0	0	0	1	0	0	0	0	0	0	0	0	0	0	0	0	0	0	0	2006-08-18	80	87.2	23	1309	3	35	2.3	91	691.2
766	65	1		4	4			4	4	4	0	0	0	0	0	0	0	0	0	0	0	0	0	0	0	0	0	0	0	0	0	0	0	0	0	0	0	2006-02-15	104	97		38.6	4.1	155	1.3	75	1130
772	67	1	79.4	8(although it is suggested that it is due to mild renal failure,1)	8			1	8	8	0	0	0	0	0	0	0	1	0	0	0	0	0	0	0	0	0	0	0	0	0	0	0	0	0	0	0	2006-08-30	109	95.2	42	10.4	5.7	210	3.1	186	339.8
774	64	1	87.0898	8(although it is suggested that it is due to chronic renal failure,1)	8			8	8	8	0	1	0	1	0	1	0	0	0	0	0	0	0	0	0	0	0	0	0	0	0	0	0	0	0	0	0	2006-08-30	124	83.9	46	15.7	7.4	145	4.8	136	311
775	95	1		5	8			4	5	8	0	0	0	0	0	1	0	0	0	0	0	0	0	0	0	0	0	0	0	0	0	0	0	0	0	0	0	2006-08-30	108	101.1		46	7.7	149	4.5	156
776	62	2	54	8(bone marrow fibrosis with suspicion of myelodysplasia)	9			9	9	9	0	0	0	0	0	0	0	0	0	0	0	0	0	0	0	1	0	0	0	0	0	0	0	0	0	0	0	2006-08-30	98	88.7	39	365	2.1	337	0.8	66	414.5
791	69	2		3(secondary to rheumatoid arthritis, although myelosuppression from the methotrexate is also possible)	3			3	10	3	0	0	0	0	0	0	0	0	0	0	1	0	0	0	0	0	0	0	0	0	1	0	0	0	0	0	0	2006-09-19	99	92.8	26	70.6	6	400		50	93.2
793	87	1		4	4			4	4	4	0	0	0	1	0	1	0	0	0	0	1	0	0	0	0	0	0	0	0	0	0	0	0	0	0	0	0	2006-10-04	103	86.6	118	27.4	7	85	4.2	95	2209
795	68	2	104	9(effects of CHOP-R chemotherapy)	9			3	8	9	0	1	1	1	0	0	0	0	0	0	1	0	0	0	0	1	0	0	0	0	0	0	0	0	0	0	0	2006-10-11	78	89.1		35.1	11.7	358		59	1880	3	18
796	70	2		4	4			4	4	4	0	0	0	1	0	0	0	0	0	0	0	0	0	0	0	0	0	0	0	0	0	0	0	0	0	0	0	2006-10-13	69	93.5		1574	8.8	550	5.456	96	1242
799	80	1	76.1	9(CLL, but renal failure, 1, may be contributing as GFR is below 30)	1			9	10	1	0	1	1	1	0	1	1	1	0	0	0	0	0	0	0	1	0	0	0	0	0	0	0	0	0	0	0	2007-02-28	78	109.4		29.2	10.7	79		295	108.7	16	34
802	72	2	97.4	8(although claimed to be due to chronic disease, possibly RA which is undiagnosed)	8			8	8	8	0	1	1	1	0	1	0	0	0	0	0	0	0	0	0	0	0	0	0	0	0	0	1	0	0	0	0	2006-10-18	101	83.1	45	5.5	9.5	201	6.4	103	113.4
803	75	2		5(hypoplastic MDS)	4			4	9	4	0	0	0	1	1	0	0	0	0	0	0	0	0	0	0	0	0	0	0	0	0	0	0	0	0	0	0	2006-10-03	91	105.5	98	463	4.2	22	2	85		24	24
804	84	2	74.1	9(PRCA secondary to CLL)	9			9	9	9	0	0	0	1	0	1	1	0	0	0	1	0	0	0	0	1	0	0	0	0	0	0	0	0	0	0	0	2006-10-27	90	84.4	6	1635	3.1	92	2	47	4244
806	66	2	60	8(NASH liver cirrhosis, but etiology uninvestigated)	8			3	2	8	0	1	0	1	0	0	0	0	1	0	0	0	0	0	0	0	0	0	0	0	0	0	0	0	0	0	0	2006-10-27	104	94	46	101	3.1	82	2.1	61	11.9
808	87	1	60	4	4			4	4	4	0	0	0	1	0	1	1	1	0	0	0	0	0	0	0	0	0	0	0	0	0	0	0	0	0	0	0	2006-10-25	89	102.6	97	87.6	12.6	24	9.6	161	51.5	10	35
809	67	1	89	5(longstanding, although unclear as to whether this was confirmed by biopsy)	4			4	4	4	0	0	0	0	0	1	1	0	1	0	0	0	0	0	0	0	0	0	0	0	0	0	0	0	0	0	0	1999-05-13	91	95.2	172	153	2.4	96	1.2	95
810	78	1	75	4	4			5	10	4	0	0	0	1	0	1	0	0	0	0	0	0	0	0	0	0	0	0	0	0	0	0	0	0	0	0	0	2006-10-31	97	101.5	22	35.7	4.8	127	2.6	129	256.6
812	76	1		5	4			4	4	4	0	1	0	1	0	1	0	1	0	0	0	0	0	0	0	0	0	0	0	0	0	0	0	0	0	0	0	2006-11-11	92	95.8	91	170	4.1	54	1.517	61	320.1
813	74	1	72.4	9(hydroxyurea/anagrelide therapy for ET)	9			9	9	9	0	0	0	1	0	0	0	0	0	0	0	0	0	0	0	0	1	0	0	0	0	0	0	0	1	0	0	2006-11-08	100	114.3	54	89.3	2.8	861	1.2	112	182.4
815	64	1	110	4(MDS progressing to AML by 6/14/2011)	4			4	4	4	0	0	0	0	0	0	0	0	0	0	0	0	0	0	0	0	0	0	0	0	0	0	0	0	0	0	0	2006-11-08	76	112.3	42	214	2.8	207	1.5	90	799.4
816	65	2	49.4	9(infiltration by Waldenström's)	9			9	9	9	0	0	0	0	0	0	0	0	0	0	0	0	0	0	0	1	0	0	0	0	0	0	0	0	0	0	0	2006-11-09	85	114.9		344	1.4	40	0.7	86	23.9
817	65	2	98	1(in addition to hypocellular bone marrow)	1			1	1	1	0	1	1	1	0	0	0	1	0	0	0	0	0	0	0	0	0	0	0	0	0	0	0	0	0	0	0	2006-11-09	79	89.4	46	5.1	2.9	83	2.1	761	202.6	13	20
821	94	1		9(probable PRCA from T-cell LGL)	9			9	9	9	0	0	0	0	0	0	0	0	0	0	0	0	0	0	0	1	0	0	0	0	0	0	0	0	0	0	0	2006-11-28	89	98.3	21	170	7.9	362	2	128	521.5
824	81	1	84.2	4	4			4	4	4	0	1	0	0	0	1	0	0	1	0	0	0	0	0	0	0	0	0	0	0	0	0	0	0	0	0	0	2006-12-06	79	108.9	63	311	3.5	229	1.085	131	235
825	67	1		4	4			4	10	4	0	0	0	1	0	0	0	0	0	0	0	0	0	0	0	0	0	0	0	0	1	0	0	0	0	0	0	2006-12-13	85	84.8		27.2	1.4	51	0.6	122	157.8
829	75	2	50.8	9(aplastic anemia)	9			9	9	9	0	0	0	1	0	0	0	0	0	0	0	0	0	0	0	0	0	0	0	0	0	0	0	0	0	0	0	2006-12-20	60	93.9	69	2702	1.6	10	0.9	59	2940	36	5
830	68	2	65	4(anemia earlier compounded by iron deficiency, possibly by B12 deficiency, later compounded by recurrent upper GI bleed)	2			4	10	2	0	1	0	1	1	0	0	0	0	0	1	0	0	0	0	0	0	0	0	0	0	0	0	0	0	0	0	2007-01-05	88	86.1		351	4	210	2.6	47	9.7
831	91	1		2(responsible for remaining anemia after recovery from BCG sepsis which caused pancytopenia)	2			2	2	2	0	1	0	1	1	1	0	0	0	0	0	1	0	0	0	0	0	0	0	0	0	0	1	0	0	0	0	2007-01-03	118	74.9	44	25.1	4.4	155	3.3	107	25
835	69	1		2	2			2	2	2	0	0	0	1	1	0	0	0	0	0	0	0	0	0	0	0	0	0	0	0	0	0	0	0	1	0	0	2007-01-10	103	79.4	80	160	9.9	610	6.3	60	46.7
838	80	2	68	1	1			9	1	1	0	0	0	0	1	0	0	1	0	0	0	0	0	0	0	1	0	0	0	0	0	0	0	0	0	0	0	2007-01-18	93	92.6		14.9	3.9	115	2.5	189	703.5	16	22
839	85	1	79.2	4(possibly complicated by iron depletion)	4			4	4	4	0	0	0	1	0	1	0	1	0	0	0	0	0	0	0	0	0	0	0	0	0	0	1	0	1	0	0	2005-08-05	106	101.3	73	173	6.3	276	4.4	106	51.9
844	84	2		9(aplastic anemia)	9			9	9	9	0	0	0	1	0	1	0	1	0	0	0	0	0	0	0	0	0	0	0	0	0	0	0	1	0	0	0	2007-01-25	71	100.9		662	2.5	13	0.2	125	1313	15	20
846	77	1		4(later complicated by GI bleed)	4			4	4	4	0	0	0	0	1	1	1	0	0	0	1	0	0	0	0	0	0	0	0	0	0	0	0	0	0	0	0	2005-09-28	84	99.1		14.3	3.2	77	2	59	212.8
856	71	1	68.4	8(CKD with some marrow involvement?)	8			3	8	8	0	1	1	1	0	0	0	1	0	0	0	0	0	0	0	0	0	0	0	0	0	0	0	0	0	0	0	2007-02-22	108	85.8	47	42.4	6.6	250	4.8	170	87.1
859	86	2		4(transformed into AML on BM 2/18/2011)	4			4	4	4	0	0	0	0	0	0	0	0	0	0	0	0	0	0	0	0	0	0	0	0	0	0	0	0	0	0	0	2006-04-07	91	81.8	108	17.2	3.1	149	1.2	66	96.8
863	86	1	88.5	5(suggestion of underlying bone marrow disorder but no biopsy done, transformed into AML by 6/11/2011)	5			5	5	4	0	0	0	1	0	0	0	0	0	0	0	0	0	0	0	0	0	0	0	0	0	0	1	0	0	0	0	2007-03-16	71	98.2		629	5.5	618	3.3	111	685.8
870	86	2		9(marrow replacement by CLL)	9			9	9	9	0	0	0	1	0	0	0	0	0	0	1	0	0	0	0	1	0	0	0	0	0	0	0	0	0	0	0	2007-03-28	93	99.7	66	37.5	10	130	1.2	101	153.4
873	85	1	69.7	8(despite low ferritin, this macrocytic anemia is of unknown etiology, likely chronic inflammation with a component of iron deficiency)	2			2	2	2	0	0	0	1	0	0	0	0	0	0	1	0	0	0	0	0	0	0	0	0	0	0	0	0	0	0	0	2007-03-28	112	95.9	35	34.2	7.9	219	6	112	19.1
877	74	2	67.8	8(possibly anemia of chonic inflammation with an element of iron deficiency)	2			2	2	2	0	1	0	1	0	0	0	0	0	0	0	0	0	0	0	0	0	0	0	0	0	0	0	0	0	0	0	2007-04-04	109	83.4	24	11.6	8	277	4.6	74	30.2
879	73	1	73	4	4			4	4	4	0	0	0	0	0	0	0	0	0	0	0	0	0	0	0	0	0	0	0	0	0	0	1	0	0	0	0	2007-04-06	62	95	30	8486	8.2	196	4.4	69	2196
880	62	1	104.4	4	4			4	4	4	0	0	0	0	0	1	0	0	0	0	0	0	0	0	0	0	0	0	0	0	0	0	0	0	0	0	0	2004-05-05	88	112.4	88	289	2	108	0.9	77	232.7
882	77	2	63	8(early MDS or anemia of chronic inflammation)	8			5	10	8	0	0	0	0	0	1	0	0	0	0	0	0	0	0	0	0	0	0	0	0	0	0	1	0	0	0	0	2007-04-11	109	105	80	148	13.3	51	11.2	63	38.2
883	92	2	57.6063	8(did not carry out BM biopsy)	8			5	2	8	0	0	0	0	1	1	1	0	0	0	0	0	0	0	0	0	0	0	0	0	0	0	0	0	0	0	0	2007-04-11	100	88.5	54	356	3.3	99	2.1	64	18.6
886	74	1	71.3	5(originally presumptive diagnosis, but later confirmed by biopsy, later thought associated with cyclophosphamide myelosuppression)	4			4	5	4	0	0	0	0	0	0	0	1	0	0	0	0	0	0	0	0	0	0	0	0	0	0	0	0	0	0	0	2005-04-20	77	91	12	9	4.2	116	2.3	126	709.4
890	60	2	67.8	8("likely anemia of chronic inflammation")	8			3	8	8	0	1	0	1	0	0	0	0	0	0	0	0	0	0	0	0	0	0	0	0	0	0	0	0	0	0	0	2007-04-25	97	86.9	37	25.2	7.6	192	4.9	73	47.8
891	88	2	77	4	4			4	4	4	0	1	0	0	0	1	1	1	0	0	1	0	0	0	0	0	0	0	0	1	0	0	0	1	0	0	0	2007-04-26	88	110.4	41	96.2	4.7	42	2.9	165
892	69	2	72	8	2			3	10	2	0	0	0	0	0	0	0	0	1	1	0	0	0	0	0	0	0	0	0	0	0	0	0	0	0	0	0	2007-04-27	82	88.9	70	231	2.9	64	2	106	23.1
894	70	2	75.5	4(monosomy 21 is only pathological sign, CKD may be key factor)	4			4	4	1	0	1	1	1	0	0	0	0	0	0	0	0	0	0	0	0	0	0	0	0	0	0	0	0	0	0	0	2007-05-02	89	82.4		11.8	8.9	337	6.3	219	36.4	19	64
895	71	1	67	4	4			4	4	4	0	1	1	1	0	1	1	1	0	0	0	0	0	0	0	0	0	0	0	0	0	0	1	0	0	0	0	2007-05-02	81	105.8	37	21.3	2.7	60	1.8	155	843.8
898	68	2	68.1	4	4			9	4	4	0	0	0	1	0	0	0	0	0	0	0	0	0	0	0	0	0	0	0	0	0	0	1	0	0	0	0	2007-04-28	97	103.1	56	173.8	6.7	277	3	67	132.7
902	76	2	67	9(autoimmune hemolytic anemia)	3			3	3	9	0	0	0	1	0	0	0	0	0	0	0	0	0	0	0	0	0	0	1	0	0	0	1	0	0	0	0	2007-05-16	92	90.7	45	25.3	3.6	17	3.2	101	336.7
904	76	1		8	8			8	8	8	0	1	0	1	0	0	0	0	0	0	0	0	0	0	0	0	0	0	0	0	0	0	0	0	0	0	0	2007-05-10	114	95		19	7.3	164	5.5	118	368.7	18	44
905	82	1	81	8	8			8	8	8	0	0	0	1	0	0	0	0	0	0	0	0	0	0	0	0	0	0	0	0	0	0	1	0	1	0	0	2007-05-18	114	92.8	22	9.4	3.7	94	2.6	112	226.8
908	88	1		8(but most likely related to impaired renal function)	8			1	8	8	0	0	0	1	0	1	0	1	0	0	0	0	0	0	0	0	0	0	0	0	0	0	0	0	0	0	0	2007-05-30	106	93.9	51	14.7	6.5	246	4.1	170	181.1
909	74	2	62.5	4	4			4	4	4	0	0	0	0	1	0	0	0	0	0	0	0	0	0	0	1	0	0	0	1	1	0	1	0	0	0	0	2007-05-25	71	89.6	101	164.1	6.5	319	3.8	34
911	84	2	76	5(MDS, not ruled out by BM biopsy, would explain pancytopenia while lymphoproliferative disorder would not)	5			5	9	4	0	0	0	1	0	0	0	0	0	0	1	0	0	0	0	1	0	0	0	0	0	0	0	0	0	0	0	2007-05-25	80	91.9		123.9	2.6	54	2	98
914	85	2	46.3	8(unknown, probably hydroxyurea and progressing ET)	9			4	9	9	0	0	0	0	0	0	0	0	0	0	0	0	0	0	0	0	1	0	0	0	0	0	0	0	0	0	0	2007-05-24	78	123.9		36.9	11.4	1864	8.2	101	399.6
915	63	1	84	9(suspected blood loss from CABG, anemia resolved by itself)	9			9	8	9	0	1	1	1	0	1	0	0	0	0	0	0	0	1	0	0	0	0	0	0	0	0	0	0	0	0	0	2007-05-24	129	87.4	84	25.5	8.1	211	4.7	87	82.7
916	85	1	74.5	2	2			2	2	2	0	1	0	1	0	1	0	0	0	0	1	0	0	0	0	0	0	0	0	0	0	0	0	0	0	0	0	2007-05-24	128	83	33	14	7.5	227	6.2	77	37.3	7	48
917	79	1	81	2(suspected to be in addition to anemia of chronic inflammation)	2			2	2	2	0	1	1	1	1	0	0	1	0	0	0	0	0	0	0	0	0	0	0	0	0	0	0	0	0	0	0	2007-06-06	87	87.5	45	64.6	7	253	5.2	119	10.2
918	95	1	83	9(T-cell LGL)	9			9	10	9	0	0	0	1	0	0	0	1	0	0	0	0	0	0	0	1	0	0	0	0	0	0	1	0	0	0	0	2007-06-06	77	110.4	27	47.3	5.4	277	2.8	138	140.4
919	78	1	77.1	4(which progressed to AML by 7/4/2012)	4			4	4	4	0	0	0	1	0	1	0	0	0	0	0	0	0	0	0	0	0	0	0	0	0	0	0	0	0	0	0	2007-05-31	95	103.9	46	368.6	3.1	126	1.6	85
920	69	2	111.1	4(later biopsy showed MDS which likely eventually progressed to AML, but originally vaginal bleeding was thought to be the primary cause, chronic inflammation also possible)	4			4	4	4	0	0	0	1	0	1	1	0	0	0	0	0	0	0	0	0	0	0	0	0	0	1	1	0	0	0	0	2007-05-31	75	82.7	45	18.2	7.1	188	5	58	2413
921	85	1	81.3	8(partly CKD)	8			8	8	8	0	1	0	1	0	1	0	1	0	0	0	0	0	0	0	0	0	0	0	0	0	0	0	0	0	0	0	2007-05-31	95	107.5		104.3	5.4	457	3.2	158	145.1	14	48
923	78	1		2(ferritin ranged from 10.1 to 166.1 on Fe supplement)	2			2	2	2	0	1	0	0	0	0	0	0	0	0	1	0	0	0	0	0	0	0	0	0	0	0	0	0	0	0	0	2007-06-13	112	92.6	92	25.6	7.8	306	5.5	100	51.9
924	63	1	90	4(tranformed into AML in 2013, back to MDS following chemotherapy)	4			4	9	4	0	0	0	1	0	1	0	0	0	0	1	0	0	0	0	0	0	0	0	0	0	0	0	0	0	0	0	2007-06-15	129	97	63	25.5	1.8	116	0.7	102	504.2
926	66	2	77	5(non-diagnostic BM aspirate)	4			4	5	4	0	0	0	0	0	0	0	0	0	0	0	0	0	0	0	0	0	0	0	1	0	0	1	0	0	0	0	2007-06-13	91	104.9	65	156.2	1.9	17	0.7	55	147.7
927	82	1	100.4	2	2			2	2	2	0	0	0	0	0	1	0	0	1	1	0	0	0	0	0	0	0	0	0	0	0	0	0	0	0	0	0	2007-06-13	78	79	43	50.6	5.4	78	4.1	81	25.1
930	69	1	99	3(also likely element of CKD)	3			3	3	3	0	1	0	1	1	1	1	1	0	0	0	0	0	0	0	0	0	0	0	0	1	0	0	0	0	0	0	2007-06-21	93	101.6	54	20.5	7.7	76	5.6	177	167.7	11
931	63	2	61	1(although nephrologist feels that anemia is greater than can be explained by CKD)	1			1	1	1	0	0	0	1	0	0	0	1	0	0	0	0	0	0	0	0	0	0	0	0	0	0	0	0	0	0	0	2007-06-29	93	99.1	14	7.6	6.3	515	4.2	283	380.3
934	81	2	72.9	8(probably ACD from RA, but methotrexate was thought to possibly be contributing)	3			3	3	3	0	1	0	1	0	1	0	1	0	0	0	0	0	0	0	0	0	0	0	0	1	0	0	0	0	0	0	2007-06-28	107	97.6		9.2	10.1	180	7.7	67	673
935	86	2	50	4	4			4	4	4	0	0	0	1	0	0	0	0	0	0	0	0	0	0	0	0	0	0	0	0	0	0	1	0	0	0	0	2006-04-12	85	96.3	105	26.4	2.2	119	1.1	83	126.9
941	76	1	72	4	4			4	4	4	0	0	0	0	0	0	0	0	0	0	1	1	0	0	0	0	0	0	0	0	0	0	1	0	0	0	0	2007-07-25	104	76.7		7.3	4.2	43	2.1	80	363.2
942	86	2	60.7	4(transformed to AML 11/21/2011)	4			4	4	4	0	0	0	1	0	0	1	0	0	0	1	0	0	0	0	0	0	0	0	0	0	0	0	0	0	0	0	2007-07-25	93	93.9	130	129.4	4.5	29	2.7	75	1652
944	66	1	78	8(thought to be secondary to chronic inflammation CKD too mild to be cause)	3			1	8	3	0	1	1	1	0	1	0	1	1	0	0	0	0	0	0	0	0	0	0	0	0	0	0	0	0	0	0	2007-08-09	88	91.2	74	21.7	6.1	87	5.1	106	951.7	5	34
947	89	2	57.7	2	2			2	2	2	0	0	0	1	0	1	0	0	0	0	0	0	0	0	0	0	1	0	0	1	0	0	0	0	0	0	0	2007-08-15	80	64.5	106	13.5	20	1362	12.2	58	35.9
948	75	1	96	8(no biopsy performed, "an underlying bone marrow process such as myelodysplastic syndrome or CMML is possible")	5			5	5	8	0	0	0	0	0	1	0	0	0	0	1	0	0	0	0	0	0	0	0	0	0	0	0	0	0	0	0	2007-08-17	121	90.1	85	12.3	9.3	91	4.7	98	236.9
950	74	1	65	9(likely myelofibrosis with splenomegally)	9			9	9	9	0	0	0	1	1	1	0	0	0	0	0	0	0	0	0	0	1	0	0	0	0	0	0	0	1	0	0	2007-08-15	129	80.7	218	3.7	25.9	229	22.4	72
955	79	2	55.1	4(hypersplenism is likely contributing, later treatment complicated by iron deficiency)	4			4	4	4	0	1	0	1	0	0	0	0	1	0	0	0	0	0	0	0	0	0	0	0	0	0	0	0	0	0	0	2007-08-24	88	85.2	97	33.1	3.1	78	2.2	96	141.3
956	79	1	88	4(although BM biopsy and aspirate were suboptimal)	4			4	4	4	0	0	0	1	0	1	0	0	0	0	0	0	0	0	0	0	0	0	0	0	0	0	0	0	0	0	0	2007-08-22	116	110.8	35	49.1	1.3	56	0.3	86	1039
959	76	1	128	2(iron deficiency despite transfusions suggests blood loss, also has confirmed MDS and CKD)	2			4	10	2	0	1	1	1	0	0	0	1	0	0	0	0	0	0	0	0	0	0	0	0	0	0	0	0	0	0	0	2007-08-23	81	89.4		45.9	2.6	71	1.3	189	13
960	84	1		4	4			4	4	4	0	0	0	1	0	0	0	0	0	0	0	0	0	0	0	0	0	0	0	0	1	0	0	0	1	0	0	2007-09-05	121	93.8	94	17.6	10.5	63	6.1	136	99.4
968	83	1	78	5(MDS not seen on first BM biopsy, but it was still felt that this was the diagnosis, MDS seen on second biopsy but it was suboptimal, a portion of the anemia may be ACD)	4			4	4	4	0	0	0	0	0	1	1	0	0	0	0	0	0	0	0	0	0	0	0	0	0	0	0	0	0	0	0	2005-02-23	115	101.3	43	47.1	4	121	2.4	73	321.6
972	84	2		8(most likely due to bleeding, possibly element of CKD)	2			2	2	2	0	0	0	0	1	1	0	1	0	0	0	0	0	0	0	0	0	0	0	0	0	0	0	0	0	0	0	2007-09-13	80	91.8	48	20.3	7.2	276	5.2	162	24.9	3	76
975	74	1	95.6	4	4			4	4	4	0	0	0	1	0	0	1	1	0	0	0	0	0	0	0	0	0	0	0	0	0	0	1	0	0	0	0	2007-09-19	90	103.2	53	66.6	2.4	131	1.4	144	563.4
976	60	2	66.7	8	8			1	8	8	0	0	0	1	0	0	0	1	0	0	0	0	0	0	0	0	0	0	0	0	0	0	0	0	0	0	0	2007-09-26	101	92.8	29	16.5	6	177	4.3	110	118.1
978	81	1	101	8(iron deficiency suspected since low iron despite regular transfusions, also possibility of CKD and MDS contribution)	10	1	2	5	10	10	0	1	1	0	0	0	0	1	0	0	0	0	0	0	0	0	0	0	0	0	0	0	0	0	0	0	0	2007-09-26	92	94.6		91.1	6.9	363	3.7	245	32.5	9	61
980	83	1	72	5(biopsy shows MDS but not definitive)	4			4	4	10	0	1	1	1	0	0	0	1	0	0	0	0	0	0	0	0	0	0	0	0	0	0	0	0	0	0	0	2007-10-03	97	86.4	72	51.8	1.9		0.8	98	59.3
983	83	2	68.0389	8	8			8	8	8	0	0	0	1	0	0	0	0	0	0	0	0	0	0	0	0	0	0	0	1	0	0	0	1	0	0	0	2007-10-10	110	102	39	10	6.2	250	3.9	85
984	60	1	79.5	4	4			4	4	4	0	0	0	0	0	0	1	0	0	0	1	0	0	0	0	0	0	0	0	0	0	0	0	0	0	0	0	2007-10-11	78	111.4		768	2.4	112	1	58	271.1	33	16
985	91	2	49	2(originally thought to be due to the hydroxyurea therapy for ET)	2			2	2	2	0	0	0	1	0	0	0	1	0	0	0	0	0	0	0	0	1	0	0	0	0	0	0	0	0	0	0	2007-10-11	68	86.3		21	6.8	481	4.7	91	11.6	3	75
987	70	2	52	2	2			2	2	2	0	0	0	0	1	0	0	0	0	0	0	0	0	0	0	0	0	0	0	0	0	0	1	0	0	0	0	2007-10-19	96	86.7		31.3	3.5	170		142	11.8	4	65
991	69	1	84.7	2	2			2	2	2	0	1	1	1	0	1	0	1	0	0	1	0	0	0	0	0	0	0	0	0	0	0	0	0	1	0	0	2007-10-18	99	90.3	42	8.6	11	403	8.3	151	37
992	64	1	121	8	8			8	8	8	0	1	0	1	0	0	0	1	0	0	0	0	0	0	0	0	0	0	0	0	0	0	0	0	1	0	0	2007-10-18	97	92.7	57	20.7	4.2	200	3	112	387.3	8	59
993	73	2		9(aplastic anemia)	9			9	9	9	0	1	0	1	0	0	1	0	0	0	0	0	0	0	0	0	0	0	0	0	0	0	0	0	1	0	0	2007-10-18	84	121.6		157.2	4.4	53	2.4	147
1000	81	1	67.6	8(possibly methotrexate or ACD from RA)	3			3	3	3	0	0	0	1	0	1	0	1	0	0	0	0	0	0	0	0	0	0	0	0	1	0	0	0	0	0	0	2007-10-25	93	101.4		18.5	9.1	187	7.9	127
1001	82	2	85	2(blood loss due to cecal tumour)	2			3	10	2	0	0	0	1	0	0	0	1	0	0	0	1	0	0	0	0	0	0	0	0	0	0	0	0	0	0	0	2007-10-25	56	81.8	62	72.8	7.2	371	5.1	171	23.1
1002	68	1	115	9(CLL infiltration of bone marrow, after treatment became hypoplastic marrow with a persistent small CLL clone)	9			9	9	9	0	1	1	1	0	0	0	1	0	0	1	0	0	0	0	1	0	0	0	0	0	0	0	0	0	0	0	2007-11-01	97	115.6		48.7	94.4	35	5.1	228	93.4	20	36
1004	62	2	87.5	5(biopsy doesn't sound convincing, but this is what they are calling it)	4			4	4	10	0	0	0	1	0	0	0	1	0	0	0	0	0	0	0	0	0	0	0	0	0	0	1	0	0	0	0	2007-11-01	71	119.5		768	6.3	258	3.9	166
1005	84	1	70.4	5(no biopsy until later, which showed AML)	4			4	5	4	0	0	0	1	0	0	0	0	0	0	0	1	0	0	0	0	0	0	0	0	0	0	0	0	0	0	0	2007-11-01	126	106.1	34	32.4	2.3	121	1.4	81	287.6
1006	64	2	101.6	4(likely secondary to breast cancer chemo, with marrow failure, there is likely contribution from autoimmune hemolytic anemia)	4			4	4	4	0	1	0	1	0	0	1	0	0	0	1	0	0	0	0	0	0	0	0	1	0	0	0	0	0	0	0	2007-11-01	84	97.4	44	118.2	2.8	112	1.9	45
1007	66	2	63.1	9(thought to be due to cyclophosphamide treatment, later recurrence likely GI bleed)	1			1	10	1	0	0	0	1	0	1	0	1	0	0	0	0	0	0	0	0	0	0	0	0	0	0	0	0	0	0	0	2007-11-06	79	88.8	66	5.8	6.5	359	4.3	165	120.2
1010	81	1	80.8	4	4			4	4	4	0	0	0	1	0	1	1	0	0	0	0	0	0	0	0	0	0	0	0	0	0	0	0	0	0	0	0	2007-11-08	87	106.3		49.2	2.2	38	0.66	115	1089
1013	74	1	79.5	4	4			4	4	4	0	1	0	0	0	0	0	0	0	0	0	0	0	0	0	0	0	0	0	0	0	0	0	0	0	0	0	2007-11-16	94	89.5	84	560.6	2.8	28	1.9	90	907.3
1016	86	1		2	2			2	2	2	0	1	0	1	1	0	0	1	0	0	0	0	0	0	0	0	0	0	0	0	0	0	0	1	0	0	0	2007-11-15	111	84.9		19.5	8.2	252	5.5	119	22.3	8	53
1018	85	2		9(AML)	9			9	9	9	1	0	0	0	0	1	0	1	0	0	1	0	0	0	0	0	0	0	0	0	0	0	1	0	0	0	0	2007-11-20	83	104.6	40	72.3	1.3	210	0.8	108	202.1
1019	80	1	64.5	I PERSONALLY KNOW THIS PATIENT	3			10	3	3	0	0	0	0	0	0	0	0	0	0	0	0	0	0	0	0	0	0	0	1	0	0	0	0	0	0	0	2007-11-21	115	92.5	44	10.8	6.1	253	5.4	88	316
1023	90	2	62.6	4	4			4	4	4	0	0	0	1	0	0	0	0	0	0	0	0	0	0	0	0	0	0	0	0	0	0	0	0	0	0	0	2007-11-30	94	100.7		49.5	5.6	236	3	139
1024	89	2	50	8(no BM biopsy performed)	1			5	8	1	0	0	0	1	0	1	0	1	0	0	0	0	0	0	0	0	0	0	0	0	0	0	1	0	0	0	0	2007-11-30	95	103.5	46	53.7	3.2	91	1.8	126	55.9
1030	79	2	45.3	3(including methotrexate and possibly alcohol use)	3			3	3	3	0	0	0	1	0	0	0	0	0	0	0	0	0	0	0	0	0	0	0	0	1	0	1	1	1	0	0	2007-12-14	98	100.3	54	15.2	9.5	323	6.8	78	4243	11	25
1031	75	1	73.5	9(AML and MM)	4			4	5	4	0	0	0	1	0	1	0	0	0	0	0	0	0	0	0	1	0	0	0	0	0	0	0	0	0	0	0	2007-12-14	105	87.1	101	18.7	9	42	4.5		283
1032	84	1	101	8(smouldering MM or myelodysplasia or B12)	4			4	9	4	0	0	0	1	0	0	0	0	0	0	0	0	0	0	0	1	0	0	0	0	0	0	1	0	0	0	0	2007-12-13	95	105.3		32.7	8.5	267	5.6	110	33.6
1033	62	1	95	4(MDS on top of CKD, hemolysis due to AVR)	10	1	4	4	8	10	0	0	0	1	0	1	0	1	0	0	0	0	0	0	0	0	0	1	0	0	0	0	0	0	0	0	0	2007-12-15	91	99.4	52	104.9	5.8	205	4.5	222	785.4
1034	74	1		9(warm autoimmune hemolytic anemia with background MDS)	4			4	10	4	0	0	0	0	0	0	0	0	0	0	1	0	0	0	0	0	0	0	0	0	0	0	0	0	0	0	0	2007-12-19	46	122.5	250	231.4	3	110	1.6	76	308
1037	79	1	52.9	9(paraneoplastic manifestation of lung cancer, MDS may also be contributing)	8			3	8	8	0	0	0	0	0	0	0	0	0	0	0	1	0	0	0	0	0	0	0	0	0	0	0	0	1	0	0	2008-01-03	115	101.5		13.3	7.6	229	5.2	74	454.5	18	26
1038	81	1	82.3	2(note that ferritin dropped to 15.2 later on due to GI blood loss, MDS cannot be ruled out due to poor BM biopsy)	8			5	8	8	0	1	0	1	1	1	0	0	0	0	0	1	0	0	0	0	0	0	0	0	0	0	1	0	0	0	0	2008-01-08	119	98.6	36	10.3	9.3	201	5.7	137	88.2
1043	75	2	49	8(ACD, CKD, possible MDS)	1			3	1	1	0	0	0	1	0	0	0	0	0	0	0	0	0	0	0	0	0	0	0	1	0	0	0	0	0	0	0	2008-01-09	112	97.5		15.6	15	329	11.9	187
1047	85	2	55.1	4(MDS trasnformed to AML, also CKD)	4			4	4	4	0	0	0	0	1	1	0	1	0	0	0	0	0	0	0	0	0	0	0	0	0	0	0	0	0	0	0	2008-01-10	93	106.8		30.6	2.4	46	1	133	593
1048	91	2	59.8	9(B-cell lymphoproliferative disorder, also contribution of CKD)	9			9	9	9	0	0	0	1	0	1	0	1	0	0	0	0	0	0	0	1	0	0	0	0	0	0	1	0	0	0	0	2008-01-19	82	98.5	52	32.2	10.3	238	6	128	179.6
1049	64	2	79	4(allogenic bone marrow transplant 6/15/2012)	4			4	4	4	0	0	0	0	0	0	0	0	0	0	0	0	0	0	0	0	0	0	0	0	0	0	0	0	0	0	0	2008-01-18	64	103.6		768	1.8	142	0.7	84	606.7
1051	80	2	88	9(possible CMML)	5			5	8	5	0	0	0	1	0	0	0	0	0	0	0	0	0	0	0	0	0	0	0	0	0	0	1	0	0	0	0	2008-01-16	119	99.8	54	18.3	14.4	248	10	102	37.9
1052	82	2	56	8(no BM biopsy performed)	8			5	8	8	0	0	0	0	0	1	0	0	0	0	0	0	0	0	0	0	0	0	0	0	0	0	0	0	0	0	0	2008-01-16	96	110.2	26	28.6	8.5	211	6	76	1928
1054	65	1	89.9	9(refused BM biopsy, "anemia is likely multifactorial" - ACD, alcohol, malnutrition)	8			8	9	8	0	0	0	1	0	0	0	0	0	0	0	0	0	0	0	0	0	0	0	0	0	0	0	0	0	0	0	2008-01-17	99	111.9	22	46.6	5.9	188	4.5	86	941.7	14	32
1055	72	1	97	8	8			9	8	8	0	1	0	1	0	0	0	0	0	0	1	0	0	0	0	0	0	0	0	0	0	0	0	0	0	0	0	2008-01-23	116	94.5	66	14.5	8.8	167	6.3	111	237.3
1057	68	2	91	2	2			2	2	2	0	0	0	1	0	0	0	0	0	0	1	0	0	0	0	0	0	0	0	0	0	1	1	0	0	0	0	2008-01-24	86	69.7	61	61.7	8.2	297	5.9	60	4
1058	70	1	106	8	8			8	8	8	0	1	1	1	0	1	1	1	0	0	0	0	0	0	0	0	0	0	0	0	0	0	0	0	0	0	0	2008-01-24	101	96.5	68	54.4	5.9		4.2	132	59.4	5	44
1059	87	1	64	8(no BM biopsy performed, "likely multifactorial")	1			8	1	1	0	1	0	1	0	0	0	1	0	0	0	0	0	0	0	0	0	0	0	0	0	0	0	0	0	0	0	2008-01-30	89	94.3	33	11.6	6.3	142	4.8	197	112.8
1060	86	1	78.4716	8(no BM biopsy performed)	8			5	8	8	0	0	0	1	0	0	0	0	0	0	1	0	0	0	0	0	0	0	0	0	0	0	0	1	0	0	0	2008-01-30	120	97	30	11.3	7.1	220	5.3	80	90.1
1062	86	2	43.1	5	1			5	10	1	0	0	0	0	0	0	0	1	0	0	0	0	0	0	0	0	0	0	0	0	0	0	0	1	0	0	0	2008-02-06	100	105.3	30	7.3	6.5	218	4.4	166	481.7	15	33
1063	69	2	95	8(both iron deficiency and ACD)	2			2	10	2	0	1	0	1	0	1	0	0	0	0	0	0	0	0	0	0	0	0	0	0	0	0	1	0	0	0	0	2008-02-08	74	91.7		415.9	5.8	509		49	14.2	2	59
1064	83	1	78	8(resolved on own)	8			8	8	8	0	0	0	1	0	1	0	0	0	0	0	0	0	0	0	0	0	0	0	0	0	0	0	0	0	0	0	2008-02-08	126	99.3	51	6.3	8.5	77	6.1	114	91.3
1066	77	1	102	8(pelvic radiation, MDS or myelofibrosis)	8			5	9	8	0	0	0	0	0	1	0	0	0	0	1	0	0	0	0	0	0	0	0	0	0	0	1	0	0	0	0	2008-02-06	121	95.5	35	31.8	3.3	108	1.7	93	744.6
1069	76	2	67.1	4	4			4	4	4	0	0	0	1	1	0	0	0	0	0	0	0	0	0	0	0	0	0	0	0	0	0	0	0	0	0	0	2008-02-07	101	103.9	23	71.4	4.2	215	1.5	60
1070	67	2	95	2	2			2	2	2	0	1	0	1	0	0	0	0	0	0	1	0	0	0	0	0	0	0	0	0	0	0	0	0	0	0	0	2008-02-07	88	76.5		119.2	6.6	299	4.6	59	8.4	3	69
1073	90	2		8(no BM biopsy performed)	5			5	5	8	0	0	0	1	0	0	0	0	0	0	1	0	0	0	0	0	0	0	0	0	0	0	1	0	0	0	0	2008-02-07	113	105.7	52	63.4	2	109	1.1	85	63.5	18	37
1075	74	2	64.8	8(MDS, ACD and possible IDA)	3			4	10	3	0	0	0	0	1	0	0	0	0	0	0	0	0	0	0	0	0	0	0	1	0	0	1	0	1	0	0	2008-02-13	88	98.6	57	26	13.7	515	11.5	70	401.2
1080	79	1	74.8428	4(also had problem of an acute mucinous bleed which eventually was resolved)	4			4	4	4	0	0	0	1	0	1	0	0	0	0	0	1	1	0	0	0	0	0	0	0	0	0	0	0	0	0	0	2007-11-22	83	91		447.8	2.3	158	1.6	63
1081	85	1	76.5	8(thought to be thymoma causing pure red cell aplasia)	8			3	8	8	0	0	0	0	0	0	0	1	0	0	0	1	0	0	0	0	0	0	0	0	0	0	0	0	0	0	0	2008-02-14	58	91.3		768	6.7	153	4.1	153	418.2
1083	79	1	92.533	4	4			4	4	4	0	1	0	1	0	1	0	0	0	0	0	0	0	0	0	0	0	0	0	0	0	0	0	0	0	0	0	2008-02-22	95	89.7	187	20.8	0.8	15	0.208	179	932.7
1085	86	1		8(thought to be MDS no confirmatory biopsy)	5			5	5	8	0	1	0	1	1	1	1	0	0	0	0	0	0	0	0	0	0	0	0	0	0	0	0	0	0	0	0	2008-02-20	94	85.4	3	308.9	4	37	0.9	127	2051
1086	76	2	62	4	4			4	4	4	0	0	0	0	0	0	0	0	0	0	0	0	0	0	0	0	0	0	0	0	0	0	0	0	0	0	0	2008-02-20	92	95	45	59.4	7.6	124	5.4	81	231.4
1087	94	2	70.4	1(possibly exasperated by infiltration by lymphoproliferative disorder and chemo)	10	1	9	9	10	10	0	0	0	1	1	0	0	1	0	0	0	0	0	0	0	1	0	0	0	0	0	0	0	0	0	0	0	2008-02-21	92	100.9	36	10.3	8.1	199	3	163	345.6
1089	82	1	79	4	4			4	4	4	0	0	0	1	0	0	0	0	0	0	0	0	0	0	0	0	0	0	0	0	0	0	1	0	0	0	0	2008-02-27	115	97.8	31	6.7	6.9	260	4.4	101	834.3
1094	74	1	99.25	8(anemia resolved)	9			9	8	9	0	0	0	1	0	0	0	0	0	0	1	0	0	0	0	0	1	0	0	0	0	0	0	0	0	0	0	2008-03-06	125	102.7	48	13.8	8.3	216	5.4	128	100.3
1095	79	1	97	9(CMML with MDS)	4			4	4	9	0	0	0	0	0	0	0	0	0	0	0	0	0	0	0	1	0	0	0	0	0	0	0	0	0	0	0	2008-03-06	85	94.4		346.1	6	127	1.7	74
1097	65	1	92.7	9(blood loss and myelosuppressive medications, but eventually due to CKD as kidney failed)	1			1	1	8	0	0	0	1	0	0	0	1	0	0	0	0	0	0	0	0	0	0	0	0	0	0	1	0	0	0	0	2008-03-12	72	94.9	84	259.2	9.3	181	8.7	152	1154
1098	81	1	81	8(thought to be secondary to CKD)	8			8	8	8	0	0	0	1	0	0	0	1	0	0	1	0	0	0	0	0	0	0	0	0	0	0	1	0	0	0	0	2008-03-19	125	94.9	50	20.1	5.6	278	3.2	110	143.4	14	39
1102	77	1	73.5	2	2			2	2	2	0	0	0	1	0	0	0	1	0	0	0	0	0	0	0	0	0	0	0	0	0	0	0	0	1	0	0	2008-03-25	113	88.8	52	25.1	13.6	204	6.1	112	10.8
1103	84	2	72	4	4			4	4	4	0	0	0	0	0	0	0	0	0	0	0	0	0	0	0	0	0	0	0	0	1	0	0	0	0	0	0	2005-03-22	87	105.2	74	381	5.7	184	1.3	65	268.2
1104	88	1		4(with recurrent GI bleed and iron deficiency)	4			10	4	4	0	1	1	0	0	1	1	1	0	0	0	0	0	0	0	0	0	0	0	0	0	0	0	0	0	0	0	2008-04-02	70	102	81	407.6	6.1	128	3.7	108	189.7
1105	72	2	58	3(longstanding, from RA, DMARDS could be a factor)	3			3	3	3	0	0	0	0	0	0	0	0	0	0	0	0	0	0	0	0	0	0	0	0	1	0	1	0	0	0	0	2006-06-21	118	103.5	48	23.7	6.4	149	5.3	70	32	9
1106	64	1	74	9(CMML)	4			4	4	4	0	0	0	0	0	0	0	0	0	0	1	0	0	0	0	1	0	0	0	0	0	0	0	0	0	0	0	2008-04-02	101	97.2	144	21	16	259	10.7	83	171.6
1110	91	1	63	8(no BM biopsy done, MDS most likely)	8			5	8	8	0	0	0	1	1	0	0	0	0	0	0	0	0	0	0	0	0	0	0	0	0	0	0	0	1	0	0	2008-04-18	100	98.4	29	33.6	3.1	102	1.5	98	228.9
1111	68	2	85	8(likely alcohol consumption)	8			9	8	8	0	0	0	0	0	0	0	0	0	0	0	0	0	0	0	0	0	0	0	0	0	0	0	0	0	0	0	2008-04-18	101	105.8	36	25	4.7	403	2.2	62	526.7
1113	74	2	88.6	4(considered MDS, although alcohol effect possible)	4			4	4	4	0	0	0	1	0	0	0	0	0	0	0	0	0	0	0	0	0	0	0	0	0	0	0	0	0	0	0	2008-04-17	108	104.8	51	14.1	4.3	281	2.5	49	175
1116	83	1	82	8(likely multifactorial including iron deficiency)	2			2	10	2	0	0	0	1	0	0	0	1	0	0	0	0	0	0	0	0	0	0	0	0	0	0	1	0	0	0	0	2008-04-23	85	101.2		36.2	6.5	218	4.3	125	23.6
1117	80	2	68	2	2			2	2	2	0	0	0	0	0	0	0	0	0	0	1	0	0	0	0	0	0	0	0	0	0	0	0	0	0	0	0	2008-04-26	101	86.7	52	18.7	8.1	191	5.7	105	14.5
1120	68	1	59.4	2(IDA superimposed on MDS that may be insignificant)	2			4	10	2	0	0	0	0	0	0	0	0	0	0	0	0	0	0	0	0	0	0	0	0	0	0	0	0	0	0	0	2008-04-30	91	88.7	44	129.8	3.1	278	2.2	43	30.3
1121	83	1	128	8("likely multifactorial")	8			3	8	8	0	0	0	1	0	0	0	0	0	0	0	0	0	0	0	0	0	0	0	0	0	0	1	0	0	0	0	2008-04-30	88	94	48	12.5	4.2	193	2.6	152	227.9
1122	65	2	86	2(responded to iron replacement therapy, even though ferratin>50, since ferratin is an acute phase reactant)	2			2	8	2	0	1	0	1	1	0	0	0	0	0	0	0	0	0	0	0	0	0	0	0	0	0	0	0	0	0	0	2008-04-30	87	76.6	70	26	9.8	371	6.9	139	78.9
1123	75	1	78	9(myelofibrosis)	9			9	9	9	0	1	0	1	0	1	0	0	0	0	0	0	0	0	0	0	1	0	0	0	0	0	0	0	1	0	0	2008-05-01	68	97.7		69.4	28.4	120	11.076	191	2188
1126	77	1	72	8	8			1	8	8	0	1	1	1	1	1	0	1	0	0	0	0	0	0	0	0	0	0	0	0	0	0	0	0	0	0	0	2008-05-07	99	95.4		8.7	11.8	178	9.1	134	680.3	7	35
1129	79	1		9(CMML)	4			4	4	4	0	0	0	1	0	0	0	0	0	0	1	0	0	0	0	0	1	0	0	0	0	0	0	0	0	0	0	2008-05-09	100	83.2	57	7.2	37.6	10		93
1135	77	1	65.3	8(likely ACD and CKD)	3			3	3	3	0	1	1	1	0	0	0	1	0	0	0	0	0	0	0	0	0	0	0	0	1	1	0	0	0	0	0	2008-05-15	102	84.1		9.4	5.2	355	3	153	541.9	4	38
1136	84	1	50.7	4	4			4	4	4	0	0	0	0	0	0	0	0	0	0	0	0	0	0	0	0	0	0	0	0	1	0	0	0	0	0	0	2008-05-21	99	100	112	14.5	5.3	197	2.1	86	1045
1137	77	2	53.5	3(but "most likely multifactorial")	3			3	3	3	0	0	0	1	0	0	0	0	0	0	0	0	0	0	0	0	0	0	0	0	1	1	0	0	0	0	0	2008-05-22	89	105.3		23.6	6.3	186	5.2	112	186.4	19	24
1138	72	2	69	2	2			2	2	2	0	1	0	1	0	1	0	0	1	0	0	0	0	0	0	0	0	0	0	0	0	0	0	0	0	0	0	2008-05-31	91	83.6		134.3	6.7	81	4.1	56	25.4	6	50
1140	72	1	79.5	9(chemotherapy-induced aplasia)	9			9	9	9	0	0	0	0	0	0	0	0	0	0	0	0	0	0	0	1	0	0	0	0	0	0	0	0	0	0	0	2008-05-30	97	99.3		789	3.4	10	2.3	72	2755
1144	74	1	80.1	8	8			8	8	8	0	0	0	0	0	1	0	0	0	0	0	0	0	0	0	0	0	0	0	0	0	0	0	0	0	0	0	2008-05-29	111	97		12.3	5.3	151	2.6	96	300.8
1145	60	1	123	8(probably ACD or CKD since creatinine has since risen to 300-600 range)	3			1	3	3	0	1	1	1	0	0	0	1	0	0	0	0	0	0	0	0	0	0	0	0	1	1	0	0	0	0	0	2008-05-29	90	89.8	56	9.3	6.5	169	4.3	117
1146	75	1	86	4	4			4	4	4	0	0	0	1	0	1	0	0	0	0	0	0	0	0	0	0	0	0	0	0	0	0	0	0	0	0	0	2007-11-01	96	107.1		219.7	2.4	148	0.9	77	713
1147	72	1		9(likely alpha thalssemia in addition to antiandrogen therapy and left nephrectomy)	9			9	9	9	0	0	0	0	0	0	0	0	0	0	1	0	0	0	0	0	0	0	0	0	0	0	0	0	0	0	0	2008-06-04	113	73.8	39	13.1	4.1	150	2.5	112	82.7
1153	86	2	65.7	9(Waldenström’s macroglobulinemia)	9			9	9	9	0	0	0	0	0	0	0	0	0	0	0	0	0	0	0	1	0	0	0	0	0	0	0	0	0	0	0	2008-06-05	91	88.5	66	22.2	3.8	209	2.2	95	158.2	10	23
1154	65	2	77	2(largely IDA, but pancytopenia must have another cause)	2			2	2	2	0	0	0	0	0	0	0	0	1	0	0	0	0	0	0	0	0	0	0	0	0	0	0	0	0	0	0	2008-06-11	100	91.9	54	64.2	2.6	55	1.6	72	15
1157	78	1	79	4(complicated by hematuria)	4			4	4	4	0	0	0	0	1	0	0	0	0	0	0	0	0	0	0	0	0	0	0	0	0	0	1	0	0	0	0	2006-06-13	97	100.7	58	49.5	5.8	127	4.5	100	91.6
1161	73	1	85	8	8			5	8	8	0	0	0	1	0	0	0	0	0	0	0	0	0	0	0	0	0	0	0	0	0	0	0	0	0	0	0	2008-07-04	115	99.6		19.8	8	196	5	102
1162	82	2	75.4	8	8			5	10	8	0	1	0	1	0	1	1	1	0	0	1	0	0	0	0	0	0	0	0	0	0	0	1	0	1	0	0	2005-01-27	102	91.9		14.2	5.9	251	3.4	140	114	17	37
1163	74	2	68.7	4	4			4	4	4	0	0	0	0	0	0	0	0	0	0	0	0	0	0	0	0	0	0	0	0	0	0	0	0	1	0	0	2008-07-03	80	112.7	125	789	7.5	138	5.4	78	308.5	15	42
1164	79	1	104.5	8(previous iron defiency but thought to be ACD, anemia is not considered attributable to CLL/SLL)	2			2	2	8	0	0	0	1	1	1	0	0	0	0	0	0	0	0	0	1	0	0	0	0	0	0	0	0	1	0	0	2008-07-03	130	86.8		20.1	16.4	247	7.9	70	126.9
1166	66	2	80.9	4(MDS diagnosed by BM 2010)	4			9	4	4	0	1	0	0	1	1	1	0	0	0	0	0	0	1	0	0	0	0	0	0	0	0	0	0	0	0	0	2008-07-03	90	115.8	93	413.9	3.8	107	2.7	124	338.6	16	40
1168	79	1	75.4	8	8			8	8	8	0	1	0	0	0	0	0	1	0	0	0	0	0	0	0	0	0	0	0	0	0	0	0	0	0	0	0	2008-07-10	130	92.2	75	30.5	7.7	151	5	155	83
1169	92	1	59	9(CMML)	4			4	4	4	0	0	0	0	1	0	0	0	0	0	0	0	0	0	0	1	0	0	0	0	0	0	0	0	0	0	0	2008-07-10	82	91.5		9.9	39	469	19.89
1170	61	1	80.3	8	8			4	5	8	0	1	0	1	0	0	0	0	0	0	0	0	0	0	0	0	0	0	0	0	0	0	0	1	0	0	0	2008-07-23	82	105.7	25	41.8	10.6	347	6.7	85	432.9
1171	80	1	71.4	4(hemolysis on top of MDS)	4			4	4	4	0	0	0	0	0	0	0	0	0	0	0	0	0	0	0	0	0	0	0	0	0	0	0	0	0	0	0	2008-07-23	96	108.4	854	17.3	3.5	41	1.8	99	321.5
1173	69	2	66	8	8			8	8	8	0	0	0	0	0	0	0	0	0	0	1	0	0	0	0	0	0	0	0	0	0	0	0	0	0	0	0	2008-07-23	100	80.2	106	21	7.6	354	5.5	59	227
1180	80	1	94	8	8			2	8	8	0	1	0	1	1	1	0	1	0	0	0	0	0	0	0	0	0	0	0	0	0	0	1	0	0	0	0	2008-08-06	105	100.5	85	25	10.9	186	8	116	209.2
1182	82	2	54.6	9(hydroxyurea/anagrelide therapy for ET)	9			9	8	9	0	0	0	1	1	0	0	0	0	0	0	0	0	0	0	0	1	0	0	0	0	0	0	0	0	0	0	2008-08-15	111	91.1	69	4.6	8.6	891	6.5	115	114.4
1183	63	1	83	4(MDS causes chronic pancytopenia, gastrointestinal bleeding causes acute Hb drops)	4			4	10	4	0	0	0	1	0	1	0	0	1	1	0	0	0	0	0	0	0	0	0	0	0	0	0	0	0	0	0	2008-08-13	88	86.2	75	30.6	2.3	175	0.9	61	27.1
1184	83	1	78.5	5	4			4	8	4	0	0	0	0	0	1	1	1	0	0	0	0	0	0	0	0	0	0	0	0	0	0	0	0	0	0	0	2008-08-14	106	99.5		17.4	4.9	166	4.1	156	396.7	15	26
1185	68	2	58.3	2(angiodysplasia of the colon)	2			2	2	2	0	0	0	0	0	0	0	0	1	0	0	0	0	0	0	0	0	0	0	0	0	0	0	0	0	0	0	2008-08-14	99	80.5		34.2	2.7	50	2.1	75	12	5	65
1188	62	2		2(condition of ferritin<50 not met, but resolved with iron supplementation)	2			2	2	2	0	0	0	0	0	0	0	0	0	0	0	0	0	0	0	1	0	0	0	1	0	0	0	0	0	0	0	2008-08-21	95	71.6		67	28.5	577	12.3	57	278.1	3	43
1191	63	1	177.6	8	8			3	2	8	0	1	1	1	0	0	0	1	0	0	0	0	0	0	0	0	0	0	0	0	0	0	1	0	0	0	0	2008-08-28	106	96.8	40	54.6	4.8	46	2.8	131	58.1
1192	86	1	67	5	4			5	4	4	0	0	0	0	0	0	0	1	0	0	1	0	0	0	0	0	0	0	0	0	0	0	0	0	0	0	0	2008-08-28	93	85.6	45	33.4	4.2	96	2.1	172	493.1
1193	75	1	115	8	8			1	8	8	0	1	1	1	0	1	1	1	0	0	0	0	0	0	0	0	0	0	0	0	0	0	1	0	0	0	0	2008-08-28	91	91.7		178.2	7.5	173	4.4	136	443.7	12	27
1194	66	2	78	4(later complicated by PNH)	4			4	10	4	0	0	0	0	0	0	0	0	0	0	0	0	0	0	0	0	0	0	0	0	0	0	1	0	0	0	0	2008-09-06	89	117.7	107	395.1	4.6	87	2.5	62	116.4
1195	83	2	71	9(probable azathioprine toxicity)	9			5	9	9	0	0	0	0	1	0	0	0	0	0	0	0	0	0	0	0	0	0	1	0	1	0	1	0	0	0	0	2008-09-04	116	83.3		7.2	1.4	115	0.2	46	132.7	3	45
1196	81	1	101	5(cytogenetics suggestive of MDS progressing to AML)	4			4	4	4	0	1	1	1	0	0	0	0	0	0	0	0	0	0	0	0	0	0	0	0	0	0	0	0	1	0	0	2008-09-04	84	89.9		52.6	2.3	95	1.7	74
1197	71	1	80.45	9(CML)	9			9	9	9	0	0	0	1	0	0	0	0	0	0	0	0	0	0	0	1	0	0	0	0	0	0	0	0	0	0	0	2008-09-04	125	97.2		29.1	16.4	388	14.2	75
1198	79	1		8("probably due to chronic renal failure")	8			1	8	8	0	0	0	1	0	1	0	0	0	0	0	0	0	0	0	0	0	0	0	0	0	0	0	0	0	0	0	2008-09-13	116	77.9	59	11.2	10.1	234	7.2	138	284.8
1199	72	2	119	2(probably IDA since absent iron stores on BM biopsy and query resolution with Fe supplement)	2			2	2	2	0	1	0	1	0	0	0	0	0	0	0	0	0	0	0	0	0	0	0	0	0	0	0	0	0	0	0	2008-09-11	105	102	74	20.7	7.7	227	4.1	53	20.9	8	50
1200	91	1	76	5	5			5	5	8	0	0	0	1	0	0	0	0	0	0	1	0	0	0	0	0	0	0	0	0	0	0	0	0	0	0	0	2006-06-22	90	87.2	54	30.3	3.7	66	1.5	85	243.8
1202	86	2	65.5	4	4			4	4	4	0	0	0	1	0	1	0	0	0	0	0	0	0	0	0	0	0	0	0	0	0	0	1	0	0	0	0	2008-09-13	102	109.2	39	48.2	12.2	309	9.5	87	185.9
1205	63	1	100	4	4			4	4	4	0	0	0	0	0	0	0	0	0	0	0	0	0	0	0	0	0	0	1	0	0	0	0	0	0	0	0	2008-09-17	88	117.1		789	2	153	0.8	62
1206	83	1	93.35	8?(LOOK UP PAPER CHART SINCE DR. BARR DOES NOT HAVE ELECTRONIC RECORDS)	8			1	8	8	0	1	1	0	0	1	1	1	0	0	0	0	0	0	0	0	0	0	0	0	0	0	1	0	0	0	0	2008-09-18	87	94.1		61	5.3	58	3.6	153	78.1
1209	69	2	69	9(ET)	2			2	2	9	0	0	0	0	0	0	0	0	0	0	0	0	0	0	0	0	1	0	0	0	0	0	0	0	0	0	0	2008-09-24	112	78.9	90	23.1	9.2	1053	7	56	15.4
1216	75	1	72.1	I PERSONALLY KNOW THIS PATIENT	8			8	8	8	0	0	0	1	1	1	0	0	0	0	0	0	0	0	0	0	0	0	0	0	0	0	0	0	0	0	0	2008-09-25	116	98.1	40	7.4	4.6	212	2.9	87	76.1	15	33
1219	86	1	63	8(pancytopenia, so this may be why IDA wasn't considered)	8			8	8	8	0	0	0	1	0	0	0	0	0	0	0	0	0	0	0	0	0	0	0	0	0	0	1	0	0	0	0	2008-10-03	115	102.1	55	33.5	3.2	110	1.7	96	18.3
1222	72	1	75.6	4(hypoplastic MDS, which transformed to actue leukemia)	4			4	4	4	0	0	0	1	0	1	0	0	0	0	0	0	0	0	0	0	0	0	0	0	0	0	0	0	0	0	0	2008-10-02	69	74.9		789	0.8	16	0.3	72
1224	61	1	64.6	8	8			1	8	8	0	1	1	1	0	1	0	1	0	0	0	0	0	0	0	0	0	0	0	0	0	0	0	0	0	0	0	2008-10-02	87	97.2		28.6	3.4	95	2.4	171	630.3	32	13
1225	83	2	77.1	8(self-resolved before BM biopsy)	8			8	2	8	0	1	0	1	0	0	0	0	0	0	0	0	0	0	0	0	0	0	0	0	0	0	0	0	0	0	0	2008-10-09	113	92.7		16.4	6.4	253	4.2	91	36.2	15	37
1229	86	2	44.7	2(etiology not specified, but anemia improved with Fe and B12 supplementation)	2			2	10	2	0	0	0	0	0	1	0	0	0	0	0	0	0	0	0	0	0	0	0	0	0	0	0	0	0	0	0	2008-10-22	106	82.3	43	57.8	2.5	261	1	66	12.5
1230	85	1	92	4	4			4	4	4	0	0	0	0	1	1	0	0	0	0	1	0	0	0	0	0	0	0	0	0	0	0	0	0	0	0	0	2008-06-18	92	110.5	86	768.3	3.7	165	1.7	85	868.4
1233	71	2	99.2	2	2			2	2	2	0	1	0	1	1	0	1	0	0	0	0	0	0	0	0	0	0	0	0	0	0	0	0	0	0	0	0	2008-10-30	90	72.1		62.2	9.1	199	6	105	8	3	78
1234	87	1	76.5	8(top ddx ACD but notes from 3/19/2014 follow-up appointment are not available)	3			1	4	3	0	1	0	0	0	1	1	0	0	0	0	1	0	0	0	0	0	0	0	0	0	1	0	0	0	0	0	2008-10-30	88	97.3	45	54.1	6.5	104	4.4	187	134.2
1235	77	1		4	4			3	4	4	0	1	1	1	0	1	1	1	0	0	0	0	0	0	0	0	0	0	0	0	1	0	0	0	0	0	0	2008-11-08	97	96	62	73.3	5.2	72	4.1	212	195	4	32
1237	78	2	74.9	5	5			5	5	4	1	0	1	1	0	0	0	0	0	0	0	0	0	0	0	0	0	0	0	0	0	0	0	0	0	0	0	2008-11-06	104	102.9		37.4	7.4	314	4.5	72	101.1	8	33
1239	83	1	60.5	8("presumed MDS", no BM biopsy done)	8			5	10	8	0	0	0	1	1	1	0	1	0	0	0	0	0	0	0	0	0	0	0	0	0	0	0	0	0	0	0	2008-11-12	113	102.7		10.2	4.4	121	3	84	35.5
1241	79	2	81.9	9(myelofibrosis)	9			9	9	9	0	0	0	1	0	0	0	0	0	0	0	0	0	0	0	0	0	0	0	0	0	0	0	0	0	0	0	2008-11-13	80	100.7	54	130.5	12.4	139	5.456	96	445.8
1242	63	1	80.95	4(in addition to liver disease)	4			4	4	4	0	0	0	1	0	0	0	0	1	0	0	0	0	0	0	0	0	0	0	0	0	0	0	0	0	0	0	2008-11-13	89	101.1		369.9	2.4	58	0.9	65	106.8	20	34
1243	77	1	93.8	8("multifactorial, most likely MDS")	5			5	10	8	0	1	0	1	0	0	0	0	0	0	0	0	0	0	0	1	0	0	0	0	0	0	1	0	0	0	0	2008-11-13	101	106		39.5	3.9	107	2.7	83	245.1	12	22
1244	68	1	86	2(resolved with iron supplementation, but considered multifactorial including some renal impairment, chronic disease)	2			2	2	2	0	1	0	0	0	1	1	1	0	0	0	0	0	0	0	0	0	0	0	0	0	0	0	0	0	0	0	2008-11-13	88	84.8	107	96.9	6.1	79	4.5	202	33.1
1245	60	1	73	9(myelofibrosis)	9			9	9	9	0	0	0	0	0	0	0	0	0	0	0	0	0	0	0	0	1	0	0	0	0	0	1	0	0	0	0	2008-11-19	83	87.7	73	789	2.8	52	1.9	59	2113	32
1247	62	1	90.8	9(myelofibrosis)	9			9	9	9	0	1	0	1	0	0	0	0	0	0	0	0	0	0	0	0	1	0	0	0	1	0	0	0	0	0	0	2008-11-20	97	80.4	155	125.3	4.1	132	2.8	79
1249	75	2	69	8	8			8	8	8	0	0	0	1	1	0	1	0	0	0	0	0	0	0	0	0	0	0	0	0	0	0	0	0	0	0	0	2008-11-28	103	84.6	76	31.1	5.6	256	3.6	57	56.7
1250	84	1		5(no BM biopsy performed)	5			5	5	4	0	0	0	0	1	0	0	0	0	0	0	0	0	0	0	0	0	0	0	0	0	0	0	0	0	0	0	2008-11-26	73	104.8	37	496.4	3	47	1.8	88	414.1
1252	86	2	70.6	9(lymphoma with possible IDA and CKD)	9			9	9	8	0	0	0	1	1	1	0	0	0	0	0	0	0	0	0	1	0	0	0	0	0	0	0	0	1	0	0	2008-11-29	96	88.7	43	11	8.3	220	3.1	112	53.2
1253	73	1	93.2	4(MDS with possible PRCA)	4			4	4	4	0	0	0	0	0	0	0	0	0	0	0	0	0	0	0	0	0	0	0	0	0	0	0	0	0	0	0	2008-12-03	76	104	11	789	5.9	516	2.4	75	488.8
1255	75	2	71	8(likely IDA)	2			2	2	2	0	0	0	1	1	0	0	0	0	0	0	1	0	0	0	0	0	0	0	0	0	0	0	0	1	0	0	2008-12-03	116	89.7	91	11.4	9	245	7	160	32.4
1257	78	1	50.7	9(CLL)	9			9	9	9	0	1	0	1	0	0	0	1	0	0	0	0	0	0	0	1	0	0	0	0	0	0	0	0	1	0	0	2008-12-06	81	104.2	81	115.4	48.3	95	3.3	105	364.8	2	22
1263	60	1	109	9(warm autoimmune hemolytic anemia)	9			9	9	9	0	0	0	0	0	0	0	0	0	0	0	0	0	0	0	0	0	0	0	0	0	0	0	0	0	0	0	2008-12-17	106	100.2	264	65.4	14.8	473	10.9	85	1581
1265	75	2	91	2(Barrett's esophagus)	2			2	2	2	0	0	0	1	0	0	0	0	0	0	0	0	0	0	0	0	0	0	0	0	0	0	0	0	0	0	0	2008-12-17	92	76	105	121.8	8	393	5.6	86	8.3
1266	74	2	61.4	3(ACD due to Crohn's)	3			3	3	3	0	0	0	0	0	0	0	0	0	0	0	0	0	0	0	0	0	0	0	0	0	0	0	0	0	0	0	2008-12-18	98	89.6	52	13.5	10.2	299	7.7	69	202.1	8	38
1267	76	2	85.4	4	4			4	4	4	0	0	0	1	0	1	1	1	0	0	1	0	0	0	0	0	0	0	0	0	0	0	0	0	0	0	0	2008-09-28	80	110.6	21	69.5	4.7	368	3.337	99	245	26	24
1268	82	1	63.3	9(CLL with IDA)	9			9	2	9	0	0	0	0	0	0	0	0	0	0	0	0	0	0	0	1	0	0	0	0	0	0	0	0	0	0	0	2009-01-07	115	82.3	75	14.7	90.6	110	4.8	76	48.7
1269	70	1	65	8(no BM biopsy performed)	8			3	8	8	0	0	0	0	0	0	0	0	0	0	0	0	0	0	0	0	0	0	0	0	0	0	0	1	0	0	0	2009-01-07	125	92.8	16	10.1	3.3	164	2.5	77	60.3
1270	81	1		8(likely ACD/CKD/blood loss from PUD, MDS not investigated but possible)	1			3	1	1	0	1	0	1	1	0	0	1	0	0	1	0	0	0	0	0	0	0	0	0	0	0	0	1	0	0	0	2009-01-15	91	90.2	27	4.4	10.2	450	8.2	252	99.7	5	39
1273	78	1	101.3	4	4			4	4	4	0	1	0	1	0	1	1	0	0	0	0	0	0	0	0	0	0	0	0	0	0	0	1	0	0	0	0	2009-01-16	82	88.7		25	1.5	10	0.3	101	924.8
1274	60	2	110	4(possibly element of CKD)	10	1	4	4	10	10	0	1	1	1	0	1	1	1	0	0	0	0	0	0	0	0	0	0	0	0	0	1	0	0	0	0	0	2005-05-12	93	82.2	47	8.9	7.8	225	4.9	244	333.5	8	36
1276	70	2	93.3	4(treatment-related MDS from AML chemo)	4			4	4	4	0	0	0	0	0	0	0	0	0	0	0	0	0	1	0	0	0	0	0	0	0	0	0	0	0	0	0	2009-01-15	111	90		58.4	3	137	1	82
1279	72	1	70	4	4			4	4	4	0	0	0	1	0	0	0	0	1	1	0	0	0	0	0	0	0	0	0	0	0	0	0	0	0	0	0	2009-01-23	118	98.9	47	25.3	3.3	42	2.1	100	178.9
1283	86	2	54	9(CMML)	4			4	4	4	0	0	0	1	1	0	0	0	0	0	0	0	0	0	0	1	0	0	0	0	0	0	0	0	0	0	0	2009-01-29	79	83.8		52.7	12.7	14	5.5	92	526	12
1285	86	2	54.1136	9(myeloproliferative neoplasm, unclassifiable)	9			9	9	9	0	0	0	1	0	0	1	0	1	0	0	0	0	0	0	0	1	0	0	0	0	0	0	0	0	0	0	2009-01-28	102	101.8	198	48.7	69.2	55	42.212	65	297.8
1287	63	1	98.5	8	8			3	8	8	0	1	0	1	1	0	0	0	0	0	0	0	0	0	0	0	0	0	0	0	0	0	0	0	0	0	0	2009-01-29	125	87.4	55	16.7	4.6	113	3.2	98	120.5
1288	66	1	75.3	8(unknown etiology, but MGUS may be related)	8			8	2	8	0	1	0	1	0	0	0	0	0	0	0	0	0	0	0	0	0	0	0	0	0	0	0	0	0	0	0	2009-01-29	117	85		22.5	10.1	242	8.3	106	43.4	18	39
1296	67	2	83.8	5	4			4	4	4	0	0	0	0	1	0	0	0	0	0	0	0	0	0	0	0	0	0	0	0	0	0	0	0	0	0	0	2009-02-13	91	102.8		737	2.7	15	1.2	61	730.7
1297	71	1	99	8(may be due to previous chemo and radiation)	2			3	2	8	0	1	0	1	0	1	0	0	0	0	1	0	0	0	0	0	0	0	0	0	0	0	0	0	0	0	0	2009-02-13	90	86.5	64	43.4	5	207	3.3	87	13.6	6	57
1299	72	2	48.8	9(myelofibrosis)	9			9	9	9	0	0	0	0	0	0	0	0	0	0	0	0	0	0	0	0	1	0	0	0	0	0	0	0	0	0	0	2009-02-11	95	93.9		55.9	22.9	52	13.969	58	1984
1300	68	2	67	4	4			4	10	4	0	1	0	1	0	0	0	0	0	0	0	0	0	0	0	0	0	0	0	0	0	0	0	0	0	0	0	2009-02-11	113	87.7	49	13.2	5.7	125	2.7	65	35.9
1302	83	2	79.7	5(no BM biopsy performed for pancytopenia)	8			5	8	8	0	1	0	1	0	1	0	0	1	0	1	0	0	0	0	0	0	0	0	0	0	0	1	1	0	0	0	2009-02-11	110	89.7	42	96.3	3.4	108	2	99	20
1306	74	1	69.2	4(BM biopsy "consistent with but not diagnostic of MDS")	4			4	4	4	0	1	0	0	0	0	0	0	0	0	0	0	0	0	0	0	0	0	0	0	0	0	0	0	0	0	0	2009-02-28	81	82.4	67	25.8	36.6	114	12.444	63	969	10	35
1308	64	1	57.6	9(CMML and MM)	10	4	9	10	10	10	0	1	0	1	0	0	1	0	0	0	0	0	0	0	0	1	0	0	0	0	0	0	0	0	0	0	0	2009-02-25	76	99.1	47	789	5.3	45	2.438	68	39.4
1309	78	1	63	8(no BM biopsy performed)	8			8	8	8	0	1	0	1	1	1	0	0	0	0	0	0	0	0	0	0	0	0	0	0	0	0	0	0	0	0	0	2009-02-24	112	86.4	48	12.4	10	344	6.3	88	605.9	4	30
1311	79	2	71.1	1(diagnosis not explicitly mentioned in the notes, but anemia managed by nephrologist)	1			3	1	1	0	0	0	1	0	0	0	1	0	0	0	0	0	0	0	0	0	0	1	0	0	0	0	0	0	0	0	2009-02-26	104	89.1		6.6	4.9	150	3	256
1316	76	2	56.5	5(no BM biopsy performed for pancytopenia)	5			5	8	5	0	0	0	0	0	0	0	0	0	0	0	0	0	0	0	0	0	0	0	0	0	0	1	0	0	0	0	2009-03-05	118	89.2		12.6	2.6	180	1.8	75	86.6	10	35
1322	82	2	54	9(AML on background of MDS)	9			9	4	9	0	0	0	1	1	0	0	0	0	0	1	0	0	0	0	0	0	0	0	0	0	0	0	0	0	0	0	2009-03-12	77	96.5		104.6	36.3	86	17.061	73
1324	88	2	72.9	5(no BM biopsy performed for bicytopenia)	1			4	10	1	0	0	0	1	0	1	0	1	0	0	0	0	0	0	0	0	0	0	0	0	0	0	0	0	0	0	0	2009-03-19	89	102.6		32.1	2	138	1	139	68.8	8	47
1327	78	2	47.7	8(no BM biopsy performed)	3			3	3	3	0	0	0	0	0	0	0	0	0	0	0	0	0	0	0	0	0	0	0	0	1	0	0	0	0	0	0	2009-03-25	85	87.1	41	18.1	9.9	398	8.1	58	143.9
1329	71	1	87.9	8(felt to be ACD)	8			10	8	8	0	0	0	1	1	1	1	1	0	0	0	0	0	0	0	0	0	0	0	0	0	0	1	0	0	0	0	2009-03-26	106	96.2	37	35.4	2.9	95	2.1	155	58.7
1330	83	1	81.9	2(secondary to duodenal ulcer)	2			9	2	2	0	1	0	0	0	0	0	1	0	0	0	0	0	0	0	0	1	0	0	0	0	0	1	0	0	0	0	2009-03-26	129	71.4		2.4	16.3	688	12.1	112	24.2
1332	66	2	60.7	1(creatinine much higher as GN progressed, reaching 400-700, anemia diagnosis not explicitly mentioned in the notes, but anemia managed by nephrologist)	8			8	2	8	0	0	0	1	0	0	0	1	0	0	0	0	0	0	0	0	0	0	0	0	0	0	1	0	0	0	0	2009-03-20	92	92.1	47	8	5.8	317	3.3	133	101.7	10	24
1335	87	1	77.9	9(unknown etiology until second biopsy, suggestive of T-cell LGL leukemia, also GI bleed)	9			9	9	9	0	0	0	0	0	1	1	1	0	0	0	0	0	0	0	1	0	0	0	0	0	0	0	0	0	0	0	2008-03-26	113	99.4	34	27.2	4.6	177	2.6	96	181.6	20	48
1337	61	1	160	2(no records available after initial consultation, at that point various different etiologies were mentioned)	2			2	2	2	0	1	1	1	0	0	0	0	0	0	0	0	0	0	0	0	0	0	0	0	0	0	1	0	0	0	0	2009-04-02	95	81.4	44	80.5	7.1	176	4.2	107	29.6
1338	71	1	84.2	4	4			4	4	4	0	0	0	1	0	0	1	0	0	0	0	0	0	0	0	0	0	0	0	0	0	0	0	0	0	0	0	2009-04-02	82	99.3		94.5	2	38	0.7	74	2441	48	3
1342	64	1	102	2(considered multifactorial at initial consultation, but GI bleed causing IDA is likely in retrospect)	2			1	2	2	0	1	1	1	0	0	0	1	1	1	0	0	0	0	0	0	0	0	0	0	0	0	0	0	0	0	0	2009-04-17	88	92.8		142.8	4.6	111	3.2	177	10.7
1347	69	1	63	9(myeloproiliferative neoplasm secondary to CMML-2, hydroxyurea treatment)	9			9	9	9	0	0	0	1	0	0	0	1	0	0	0	0	0	0	0	0	1	0	0	0	0	0	1	0	0	0	0	2009-04-24	103	92.4	110	11.3	36.2	489	32.1	136	167.9	7	17
1350	82	2	56.3	9(beta thalassemia minor)	9			9	10	9	0	1	0	0	1	0	0	0	0	0	0	0	0	0	0	1	0	0	0	0	0	0	0	0	0	0	0	2009-04-25	88	90.3		67	5.1	134	2.5	74
1351	65	2	76.9	5(BM biopsy could not confirm or rule out MDS)	4			4	5	4	0	0	0	0	0	0	0	0	0	0	0	0	0	0	0	0	0	0	0	0	0	0	0	0	0	0	0	2009-04-23	96	101.9	217	64.8	7.8	360	4.7	64	855.9	16	35
1353	89	2	70	9(hydroxyurea treatment for ET)	9			9	9	9	0	0	0	1	1	0	0	0	0	0	0	0	0	0	0	0	1	0	0	0	0	0	0	1	0	0	0	2009-05-01	70	116.2	789	789	1.2	181	0.6	77
1354	74	2	73.5	4	4			4	4	4	0	0	0	0	0	1	0	0	0	0	0	0	0	0	0	0	0	0	0	0	0	0	0	0	0	0	0	2009-04-29	90	95.3	95	30.7	1.7	18	0.5	80	519.3
1357	65	1	73.5	9(myelofibrosis)	9			9	9	9	0	0	0	1	0	0	0	0	0	0	0	0	0	0	0	0	1	0	0	0	0	0	0	0	0	0	0	2009-04-30	81	87.6	35	275.9	3.2	315	1.6	84	796.5	18	23
1361	72	1	75	8	9			9	2	9	0	1	1	1	0	1	0	1	0	0	0	0	0	0	0	0	0	0	0	0	0	0	0	0	0	0	0	2004-05-20	93	93.8	66	39.2	4.2	156	3.3	107	65.5
1363	97	1	65	9(likely related to CKD, but does not meet GFR cutoff of 30 according to MDRD)	1			1	8	1	0	1	0	1	0	0	0	1	0	0	0	0	0	0	0	0	0	0	0	0	0	0	0	0	0	0	0	2009-05-07	86	103.7		12.5	8.5	223	6.6	141	345.4	9	41
1366	73	1	73	4	4			4	4	4	0	0	0	0	0	0	0	0	0	0	0	0	0	0	0	0	0	0	0	1	0	0	0	0	0	0	0	2009-05-13	93	94.6	61	61.2	2.1	213	0.6	107	590.2
1370	71	1	83	8(no BM biopsy performed yet)	8			5	8	8	0	1	0	0	0	1	0	0	0	0	0	0	0	0	0	0	0	0	0	0	0	0	0	0	0	0	0	2009-05-20	107	104.2	49	32	15	653	12.6	83	292.8
1371	84	1	58.2	8(no BM biopsy performed)	8			5	8	8	0	1	0	1	1	0	0	0	0	0	0	0	0	0	0	0	0	0	0	0	0	0	0	0	0	0	0	2009-05-20	113	90.1	23	14.4	6.3	167	4	95	40.1
1372	88	1	90	5(no BM biopsy performed, element of IDA)	2			2	2	2	0	0	0	1	1	0	1	1	0	0	0	0	0	0	0	0	0	0	0	0	0	0	0	0	0	0	0	2009-05-20	111	77.3	71	86.2	4.1	129	2.8	128	19.3
1374	76	2		4	4			9	4	4	0	0	0	1	0	0	0	0	0	0	1	0	0	0	0	0	0	0	0	0	0	0	1	0	0	0	0	2009-05-21	94	106	45	97.7	5	287	2.2	58
1376	67	1	79	3(likely due to ankylosing spondylitis)	3			3	3	3	0	1	0	1	0	0	0	1	0	0	0	0	0	0	0	0	0	0	0	0	0	1	1	0	0	0	0	2009-05-30	130	91.3	45	13	6.7	204	3.8	98	451.7	10	27
1378	81	2	45	9(believed to be due to gastric cancer causing chronic blood loss and ACD)	3			3	3	3	0	0	0	1	0	1	0	0	0	0	0	1	0	0	0	0	0	0	0	0	0	0	0	0	0	0	0	2009-05-29	80	83.6	60	19.4	13.7	470	7.2	79	205.8
1381	71	1	104	9(MM)	9			9	9	9	0	0	0	0	0	0	0	0	0	0	0	0	0	0	0	1	0	0	0	0	0	0	0	0	0	0	0	2009-05-27	87	110.5	43	88.1	2.5	79	1.1	91	804.2
1382	85	1	81.2	5(BM biopsy was normal, but still felt to be MDS)	5			5	5	8	0	0	0	0	1	1	1	0	0	0	1	0	0	0	0	0	0	0	0	0	0	0	1	0	0	0	0	2009-05-28	107	104.8		13.3	3.4	74	2	72	91.1	13	35
1385	64	1		8(possibly hemolysis from MVR)	8			3	8	8	0	1	0	0	0	0	0	0	1	0	0	0	0	0	0	0	0	0	0	0	0	0	0	0	0	0	0	2009-05-28	124	86		26	3	76	2	68	90.7	12	59
1386	65	1	106.8	9(likely treatment with azathioprine)	3			3	3	3	0	1	0	1	1	0	1	1	0	0	0	0	0	0	0	0	0	1	0	0	0	0	0	0	0	0	0	2009-05-28	100	124.1		95.5	6.6	287	5.4	133
1395	74	1	73	9(CMML-1)	4			4	4	4	0	0	0	0	0	1	0	0	0	0	0	0	0	0	1	1	0	0	0	0	0	0	0	0	0	0	0	2009-06-17	94	92	57	42.9	21.6	230	14.6	121	711.6
1397	87	2	41.1	9(myelofibrosis)	9			9	9	9	0	0	0	1	0	0	0	0	0	0	0	0	0	0	0	0	1	0	0	0	0	0	0	0	0	0	0	2009-06-20	94	81.9		9.6	5.9	156	4.9	95	815.8	16	26
1398	68	1	90.9	8("likely MDS", no BM performed)	5			5	5	8	0	0	0	0	0	0	0	0	1	0	0	0	0	0	0	0	0	0	0	0	0	0	1	0	0	0	0	2009-06-26	108	114.1	22	57.9	4.1	291	1.7	71	383.9
1402	69	2	51.3	4	4			4	4	4	0	0	0	0	0	1	0	0	0	0	0	1	0	0	0	0	0	0	0	0	0	0	0	1	1	0	0	2009-06-25	117	90.6		24.6	4.1	258	2.7	101	1588
1404	68	1	101.6	8(thought to be secondary to CKD but does not meet GFR cutoff of 30)	8			9	8	8	0	1	1	0	0	0	0	1	0	0	1	0	0	1	0	0	0	0	0	0	0	0	0	0	0	0	0	2009-06-25	104	83.3		39.4	7.9	135	5.7	178	169.2
1405	74	2	76	2(attributed to hemorrhoidal bleeding, but pancytopenia is of unknown etiology)	8			8	2	8	0	0	0	1	1	1	1	0	0	0	0	0	0	0	0	0	0	0	0	0	0	0	0	0	1	0	0	2009-07-01	104	77.2		64.5	5.8	86	3.5	93	33.9
1406	75	1		8(unknown etiology of bicytopenia)	8			8	8	8	0	1	0	1	0	1	0	1	1	0	0	0	0	0	0	0	0	0	0	0	0	0	0	0	0	0	0	2009-07-01	123	104.8	28	14.4	7.7	139	5.4	137	104.2
1407	73	1	61.4	4	4			4	4	4	0	0	0	1	0	1	0	1	0	0	0	0	0	0	0	0	0	0	0	0	0	0	0	0	1	0	0	2009-07-02	86	119.2	33	214.4	6.1	245	3.4	133	499.1	42	2.1
1408	89	2	72.2	8	8			8	8	8	0	1	1	0	0	1	1	0	0	0	0	0	0	0	0	0	0	0	0	0	0	0	0	0	0	0	0	2009-05-03	101	97.5	28	8.7	6.8	141		98	93.9	16	34
1417	71	2	63.2	8(anemia was likely incidental finding not contributing to symptoms)	8			8	8	8	0	0	0	0	0	0	0	0	0	0	0	0	0	0	0	0	0	0	0	0	0	0	0	0	0	0	0	2009-07-22	111	97.9	47	19.8	4.7	177	1.7	69	213.4
1420	69	1	62	5(MDS presumed since not confirmed by BM biopsy)	4			10	9	4	0	0	0	1	0	1	0	0	0	0	0	0	0	0	0	1	0	0	0	0	0	0	0	0	0	0	0	2009-07-22	99	96.5	72	72.1	3.9	26	1.8	87	2749
1421	65	1	80.8	1(may also be multifactorial with ACD)	1			1	1	10	0	1	1	0	1	1	1	1	0	0	0	0	0	0	0	0	0	0	0	0	0	0	1	0	1	0	0	2009-07-23	126	102.3		21.2	5.8	104	3.9	298	233.3	6	35
1425	85	1		5(no BM biopsy performed)	5			5	8	5	0	0	0	0	1	0	0	0	0	0	0	0	0	0	0	0	0	0	0	0	0	0	0	1	1	0	0	2009-08-05	93	93.8	69	84.9	13.4	20	7.7	88	31.2
1433	69	2	47.3	4(pancytopenia is likely multifactorial, exacerbated by medications)	4			4	4	4	0	0	0	1	0	0	0	0	0	0	0	0	0	0	0	0	0	0	0	0	1	0	0	0	0	0	0	2009-08-26	95	97.6		54.8	3.2	308		111	118.9	9	48
1434	78	1		4	4			4	4	4	0	0	0	1	0	0	0	0	0	0	0	0	0	0	0	0	0	0	0	0	0	0	1	0	0	0	0	2009-08-26	96	84.9	54	34.5	7.3	79	4.38	107	521
1435	72	2	63.3	9(aplastic anemia or ACD)	9			9	9	9	0	0	0	1	0	1	0	1	0	0	0	0	0	0	0	0	0	0	0	0	0	0	1	0	0	0	0	2009-08-26	92	108.3	62	18	7.8	275	5.3	501	2196	26	8
1440	76	2	60	9(postpolycythemia myelofibrosis, hydroxyurea treatment contributing)	9			9	9	9	0	0	0	0	1	0	0	0	0	0	0	0	0	0	0	0	1	0	0	0	0	0	0	0	0	0	0	2009-09-09	114	91.5	97	7.4	28.6	525	24.3	71	31.3
1443	64	1	119	2	2			2	2	2	0	1	0	0	0	0	0	0	0	0	0	0	0	0	0	0	0	0	0	1	0	0	0	0	0	0	0	2009-09-10	83	80.8	117	429	2.5	113	1.7	55	6	6	60
1444	88	2		8(no BM biopsy performed)	8			5	8	8	0	0	0	0	0	0	0	0	0	0	0	0	0	0	0	0	0	0	0	0	1	0	0	0	0	0	0	2009-09-16	98	102.1	35	17.9	7.1	168	4.2	117	98.9
1448	91	2	47.5	2(also possible component of B12 deficiency, but Fe deficiency is main factor)	2			2	2	2	0	0	0	1	0	1	0	0	0	0	1	0	0	0	0	0	0	0	0	0	0	0	0	1	0	0	0	2009-09-24	97	84.8		48.3	4.8	436	2.9	46	7.5	5	68
1450	72	2	83.7	2(ferritin level was taken after some Fe replacement therapy and is presumed to have been lower than recorded, BM biopsy showed MDS with absent iron stores, patient responded well to Fe replacement)	2			4	10	2	0	1	0	1	0	0	0	0	1	1	1	0	0	0	0	0	0	0	0	0	0	0	0	0	0	0	0	2009-09-30	108	91	96	66.9	1.5	42	0.9	62	53.5
1453	81	1	64	9(myelofibrosis)	9			9	9	9	0	0	0	1	0	0	0	0	0	0	1	0	0	0	0	0	0	0	0	0	0	0	0	0	0	0	0	2009-09-30	78	83.2	76	39.5	7.5	233	2.85	132	1078
1457	79	2	112	8(no BM biopsy performed)	4			4	4	8	0	0	0	1	0	0	0	0	0	0	1	0	0	0	0	0	0	0	0	0	0	0	1	0	0	0	0	2009-10-09	111	86.7	101	20	8.7	61	5.5	81	220.8
1459	76	2	112	4(in addition to IDA)	4			4	10	4	0	0	0	1	0	0	0	0	0	0	0	0	0	0	0	0	0	0	0	0	0	0	0	0	1	0	0	2009-10-07	102	81.6	115	28.1	4.9	111	1.6	78	28.7
1460	75	2	85.5	9(AML)	9			9	9	9	0	0	0	1	0	0	0	0	0	0	0	0	0	0	0	1	0	0	0	0	0	0	0	0	0	0	0	2009-10-15	74	85.9		344.7	108	17	0.04	108		13
1465	72	1	72	3(also immunosuppressive medications)	3			3	8	3	0	1	0	1	0	0	0	1	0	0	0	0	0	0	0	0	0	0	0	0	0	0	0	0	0	0	0	2009-10-23	105	91.5	43	28.1	4.2	119	3.2	118	1084	21	10
1467	68	2	77.7	8("probably multifactorial")	8			1	2	8	0	1	1	1	0	0	0	1	0	0	0	0	0	0	0	0	0	0	0	0	0	0	0	0	0	0	0	2009-10-22	117	93.8		9.6	5	169	2.6	112	33.6	21	27
1468	66	1	75.4	1(no BM biopsy performed)	1			1	1	1	0	0	0	1	0	1	0	1	0	0	0	0	0	0	0	0	0	0	0	0	0	0	0	0	1	0	0	2009-10-27	130	96.5	27	19.3	7.7	185	5.6	221	112.4	21	24
1471	60	2	79	9(CMML with IDA)	4			4	4	4	0	0	0	1	0	0	0	0	0	0	0	0	0	0	0	1	0	0	0	0	0	0	0	0	0	0	0	2009-10-28	110	75.8	82	7.9	25.5	294	21.8	94	32.2
1477	65	1	80	9(thought to be marrow failure secondary to myeloproliferative neoplasm)	9			9	9	9	0	0	0	0	0	0	0	0	0	0	1	0	0	0	0	0	1	0	0	0	0	0	0	0	1	0	0	2009-11-05	63	90.3	32	369.1	59.6	253	45.296	81	319	30	32
1478	95	1	51	1	1			1	1	1	0	0	0	0	0	0	0	1	0	0	1	0	0	0	0	0	0	0	0	0	0	0	0	0	0	0	0	2009-11-11	88	90	34	12.3	5.8	325	4.4	371	113.7	9	34
1479	90	2	56.6991	8("likely secondary to chronic low grade inflammation")	8			3	8	8	0	0	0	1	0	1	1	0	0	0	0	0	0	0	0	0	0	0	0	0	0	0	0	0	0	0	0	2009-11-11	108	82.5		7.8	12.7	313	10.3	68	49.6
1481	83	2	48.5344	1(although her eGFR according to MDRD is greater than the 30 cutoff, the other etiologies have been ruled out by investigations)	1			1	3	1	0	0	0	1	0	0	0	1	0	0	0	0	0	0	0	0	0	0	0	0	1	0	0	1	1	0	0	2009-11-12	107	96	13	6.7	4.3	194	3.4	101	781
1484	78	2	39.8	ELIMINATED - NON-ANEMIC	8			8	8	8	0	0	0	0	0	0	0	0	0	0	0	0	0	0	0	0	0	0	0	0	0	0	0	0	0	0	0	2009-11-12	117	91.6		12.1	4.8	126	4.1	53	120.1	11	42
1485	84	1	69	9(likely aplastic anemia, possibly PRCA)	9			9	9	9	0	0	0	0	0	0	0	0	0	0	1	0	0	0	0	0	0	0	0	0	0	0	0	0	0	0	0	2009-11-18	88	84.4		391.7	6.7	174	6.3	129	2521	37	2.1
1488	74	2	69.5	8("strongly suspect… renal function" due to low EPO levels, but does not meet GFR<30 cutoff)	8			9	8	8	0	1	0	1	0	0	0	1	0	0	0	0	0	0	0	1	0	0	0	0	0	0	1	0	0	0	0	2009-11-19	95	105.3		22.3	6.1	229	3.9	125	70.3
1489	60	1	77	4	9			9	9	4	0	1	0	0	0	0	0	0	0	0	0	0	0	0	0	1	0	0	0	0	0	0	0	0	0	0	0	2009-11-20	73	82.3	59	21.5	15.2	181	7.144	65	1559
1492	71	2	79	2("her hemoglobin may never be normal as she has multiple comorbidities that may lead to an element of anemia of chronic inflammation")	2			2	2	2	0	1	0	1	1	1	0	0	1	0	0	0	0	0	0	0	0	0	0	0	0	0	1	0	1	0	0	2009-11-27	80	83.8	101	768	10.5	296	8.3	75	8.3
1494	92	1	87.1	8(MDS vs. ACD)	8			1	8	8	0	0	0	0	0	1	0	1	0	0	0	0	0	0	0	0	0	0	0	0	0	0	0	0	0	0	0	2009-11-26	83	86.6	30	19.7	5.1	103	3	139	132.6
1496	72	2	65	1	1			5	10	1	0	0	0	1	0	0	0	1	0	0	0	0	0	0	0	0	0	0	0	0	0	0	0	0	0	0	0	2009-12-02	80	112.3	174	21.9	8.6	119	8	694	2299	13	16
1497	82	2		8(no BM biopsy performed)	8			2	8	8	0	0	0	1	0	0	0	0	0	0	0	0	0	0	0	0	0	0	0	0	0	0	0	0	1	0	0	2009-12-01	85			16.2				125	1926	9	32
1498	75	1	89	4	4			4	4	4	0	1	0	1	0	1	0	0	0	0	1	0	0	0	0	0	0	0	0	0	0	0	0	0	0	0	0	2009-12-04	107	91.3	92	48.3	3.9	45	1.6	78	445.2
1499	81	1	71	8("likely due to CKD" but does not meet GFR<30 cutoff, angiodysplasia found on colonoscopy not considered major factor but may be resulting in IDA)	8			1	2	8	0	0	0	1	0	0	0	1	0	0	0	0	0	0	0	0	0	0	0	0	0	0	0	0	1	0	0	2009-12-02	108	95	52	108	13.7	156	11.2	140	39.9
1500	88	1		8(suspect B12, but level is low normal)	8			6	5	8	0	0	0	0	0	1	0	0	0	0	0	0	0	0	0	0	0	0	0	0	0	0	0	1	0	0	0	2009-12-02	107	104.3	33	79.2	2	94	0.9	43	447.3	10	21
1503	76	2	80	1	1			1	1	1	0	0	0	1	1	0	0	1	0	0	0	0	0	0	0	0	0	0	0	1	0	0	1	0	1	0	0	2009-12-09	99	97.3	32	6.8	5.1	233	2.9	275	96.8
1505	80	1	108.9	2(etiology not specified, but anemia improved with Fe and B12 supplementation)	2			2	2	2	0	1	0	1	1	0	1	0	0	0	0	0	0	0	0	0	0	0	0	0	0	0	1	0	1	0	0	2009-12-19	108	78.9	68	48.9	8.1	137	6.4	81	34.9
1506	73	2	56	9(pancypopenia from splenomegally due to B-cell lymphoproliferative disorder)	9			9	9	9	0	0	0	1	0	0	0	0	0	0	0	0	0	0	0	1	0	0	0	0	0	0	0	0	0	0	0	2009-12-18	80	80.8	104	42.7	2.4	85	1.6	77	226.9
1507	76	1	78	4	4			4	4	4	0	0	0	0	0	0	1	1	0	0	0	0	0	0	0	0	0	0	0	0	0	0	0	0	0	0	0	2009-12-16	99	97.5	136	35.3	3.7	158	2.4	147	616.1
1510	67	1	83.4	5(information not sufficient to determine WHO subtype)	10	4	9	10	10	4	0	0	0	0	0	0	0	0	0	0	0	0	0	0	0	0	0	0	0	0	0	0	0	0	0	0	0	2009-12-17	68	104.5	14	768	5	282	2.2	95	664.7
[truncated: 14 more columns]
